# Supplementary material for: Natural volatiles preventing mosquito biting: An integrated screening platform for accelerated discovery of ORco antagonists
Source: J Biol Chem. 2024 Oct 29;300(12):107939. doi: 10.1016/j.jbc.2024.107939 (PMC11652885; doi:10.1016/j.jbc.2024.107939)
Supplement: Supplemental Spreadsheet [file mmc2.xlsx]

## Sheet: Chemical Library
Ex vivo Validated	Inactive
Ex vivo Validated	Active
cid	cmpd name	KierA2	SlogP_VSA1	cmpd synonym	mw	mf	polar area	complexity	xlogp	heavy cnt	hbond donor	hbond acc	rot bonds	inchi	isosmiles	canonical smiles	inchikey	iupac name	exact mass	monoisotopic mass	charge	covalent unit cnt	isotope atom cnt	total atom stereo cnt	defined atom stereo cnt	undefined atom stereo cnt	total bond stereo cnt	defined bond stereo cnt	undefined bond stereo cnt	pcl id cnt	gp id cnt	gp family cnt	neighbor type	mesh headings	annot hits	annot hit cnt	aids	cidc date	sid-src name	dep catg	annotation
58	2-Oxobutanoic acid	2.13355	13.4331	2-oxobutanoic acid|2-ketobutyric acid|600-18-0|2-oxobutyric acid|alpha-ketobutyric acid|BUTANOIC ACID, 2-OXO-|Propionylformic acid|2-oxobutyrate|3-Methylpyruvic acid|Ketobutyrate|Butyric acid, 2-oxo-|2-Ketobutanoic acid|Pyruvic acid, methyl-|Formic acid, propionyl-|alpha-Oxo-n-butyric acid|alpha-oxobutyric acid|2-Oxo-n-butyric acid|3-methyl pyruvic acid|alpha-ketobutyrate|2-oxo-butyrate|2-oxo-But…	102090	C4H6O3	54400	95100	0.100	7	1	3	2	InChI=1S/C4H6O3/c1-2-3(5)4(6)7/h2H2,1H3,(H,6,7)	CCC(=O)C(=O)O	CCC(=O)C(=O)O	TYEYBOSBBBHJIV-UHFFFAOYSA-N	2-oxobutanoic acid	102032	102032	0	1	0	0	0	0	0	0	0	1088	8526	3230	2D+3D	NULL	Biological Test Results|Chemical and Physical Properties|Classification|Food Additives and Ingredients|Literature|Patents|Pharmacology and Biochemistry|Safety and Hazards|Use and Manufacturing	13	144506|144507|388791|681140|977611|1537752|1537753	20040916	001Chemical|10X CHEM|1st Scientific|3B Scientific (Wuhan) Corp|3WAY PHARM INC|4C Pharma Scientific Inc|A&J Pharmtech CO., LTD.|A2B Chem|AA BLOCKS|AAA Chemistry|Aaron Chemicals LLC|AbaChemScene|ABBLIS Chemicals|abcr GmbH|ABI Chem|Acadechem|Accela ChemBio Inc.|Aceschem Inc|Achemica|Achemo Scientific Limited|Achemtek|Acmec Biochemical|Acorn PharmaTech Product List|Activate Scientific|AEchem Scientif…	Chemical Vendors|Curation Efforts|Governmental Organizations|Journal Publishers|Legacy Depositors|NIH Initiatives|Research and Development|Subscription Services	NULL
176	Acetic Acid	0.867	7.74546	acetic acid|ethanoic acid|64-19-7|Ethylic acid|Vinegar acid|Acetic acid glacial|Glacial acetic acid|Acetic acid, glacial|Methanecarboxylic acid|Acetasol|Essigsaeure|Acide acetique|Pyroligneous acid|Vinegar|Azijnzuur|Aceticum acidum|Acido acetico|Octowy kwas|Aci-jel|HOAc|ethoic acid|Kyselina octova|Orthoacetic acid|AcOH|Azijnzuur [Dutch]|Ethanoic acid monomer|Acetic|Essigsaeure [German]|Caswell No…	60050	C2H4O2	37300	31000	-0.200	4	1	2	0	InChI=1S/C2H4O2/c1-2(3)4/h1H3,(H,3,4)	CC(=O)O	CC(=O)O	QTBSBXVTEAMEQO-UHFFFAOYSA-N	acetic acid	600211	600211	0	1	0	0	0	0	0	0	0	198657	288903	167925	2D+3D	Acetic Acid	Agrochemical Information|Biological Test Results|Chemical and Physical Properties|Classification|Drug and Medication Information|Food Additives and Ingredients|Identification|Literature|Patents|Pharmacology and Biochemistry|Safety and Hazards|Toxicity|Use and Manufacturing	17	248|17814|17815|17816|17817|17818|17819|17820|17821|17822|17823|17824|17825|17826|17827|17828|17829|17830|17831|23251|23252|23253|23254|23255|23256|23443|72281|224294|227555|227556|227718|237685|342464|448096|452626|452627|452628|452629|452630|452631|452632|452633|452634|452635|452636|452637|452638|452639|452640|452641|452642|452643|452644|452645|452646|452647|452648|452649|454554|454564|498773|4…	20040916	001Chemical|10X CHEM|1st Scientific|3B Scientific (Wuhan) Corp|3WAY PHARM INC|4C Pharma Scientific Inc|A1 BioChem Labs|A2B Chem|A2Z Chemical|AA BLOCKS|AAA Chemistry|Aaron Chemicals LLC|AbaChemScene|ABBLIS Chemicals|abcr GmbH|Abe Lab, University of Texas MD Anderson Cancer Center|ABI Chem|AbMole Bioscience|AbovChem LLC|Acadechem|Accela ChemBio Inc.|Ace Therapeutics|Aceschem Inc|Achemica|Achemo Sci…	Chemical Vendors|Curation Efforts|Governmental Organizations|Journal Publishers|Legacy Depositors|NIH Initiatives|Research and Development|Subscription Services	C254 - Anti-Infective Agent|D000890 - Anti-Infective Agents > D000900 - Anti-Bacterial Agents|D019995 - Laboratory Chemicals > D007202 - Indicators and Reagents|G - Genito urinary system and sex hormones > G01 - Gynecological antiinfectives and antiseptics > G01A - Antiinfectives and antiseptics, excl. combinations with corticosteroids > G01AD - Organic acids|S - Sensory organs > S02 - Otological…
179	Acetoin	1.78731	5.68761	acetoin|3-hydroxy-2-butanone|513-86-0|3-hydroxybutan-2-one|acetylmethylcarbinol|Dimethylketol|Acetyl methyl carbinol|2-Butanone, 3-hydroxy-|2,3-Butanolone|2-Hydroxy-3-butanone|1-Hydroxyethyl methyl ketone|Methanol, acetylmethyl-|Acetoin (natural)|gamma-Hydroxy-beta-oxobutane|3-hydroxyl-2-butanone|FEMA No. 2008|CCRIS 2918|HSDB 974|.gamma.-Hydroxy-.beta.-oxobutane|DL-Acetoin|NSC 7609|2-Acetoin|2-Bu…	88110	C4H8O2	37300	58600	-0.300	6	1	2	1	InChI=1S/C4H8O2/c1-3(5)4(2)6/h3,5H,1-2H3	CC(C(=O)C)O	CC(C(=O)C)O	ROWKJAVDOGWPAT-UHFFFAOYSA-N	3-hydroxybutan-2-one	880524	880524	0	1	0	1	0	1	0	0	0	4952	16548	7380	2D+3D	Acetoin	Biological Test Results|Chemical and Physical Properties|Classification|Drug and Medication Information|Food Additives and Ingredients|Identification|Literature|Patents|Pharmacology and Biochemistry|Safety and Hazards|Toxicity|Use and Manufacturing	16	155|157|161|165|167|175|651631|651632|651633|651634|720516|720552|720634|720635|720637|720674|720675|720678|720679|720680|720681|720682|720683|720684|720685|720686|720687|720691|720692|720693|720719|720725|743012|743014|743015|743033|743035|743036|743040|743041|743042|743053|743054|743063|743064|743065|743066|743067|743069|743074|743075|743077|743078|743079|743080|743081|743083|743084|743085|7430…	20040916	001Chemical|10X CHEM|3B Scientific (Wuhan) Corp|3WAY PHARM INC|A2B Chem|AA BLOCKS|AAA Chemistry|ABBLIS Chemicals|abcr GmbH|ABI Chem|Acadechem|AHH Chemical co.,ltd|AK Scientific, Inc. (AKSCI)|AKos Consulting & Solutions|Alfa Chemistry|AN PharmaTech|Angene Chemical|Anward|AstaTech, Inc.|Aurora Fine Chemicals LLC|BenchChem|Bic Biotech|BIND|BioCyc|Biosynth|Changzhou Highassay Chemical Co., Ltd|ChEBI|…	Chemical Vendors|Curation Efforts|Governmental Organizations|Journal Publishers|Legacy Depositors|NIH Initiatives|Research and Development|Subscription Services	NULL
240	Benzaldehyde	1.76916	0	benzaldehyde|100-52-7|Benzoic aldehyde|Phenylmethanal|Benzenecarboxaldehyde|Benzenecarbonal|Benzenemethylal|Benzaldehyde FFC|Benzene carbaldehyde|Benzene carboxaldehyde|benzanoaldehyde|Benzylaldehyde|Benzoyl hydride|NCI-C56133|Benzoic acid aldehyde|FEMA No. 2127|Caswell No. 076|Phenylformaldehyde|Benzaldehyde (natural)|NSC 7917|Benzadehyde|Benzyaldehyde|CCRIS 2376|HSDB 388|Benzaldehyde-carbonyl-1…	106120	C7H6O	17100	72500	1500	8	0	1	1	InChI=1S/C7H6O/c8-6-7-4-2-1-3-5-7/h1-6H	C1=CC=C(C=C1)C=O	C1=CC=C(C=C1)C=O	HUMNYLRZRPPJDN-UHFFFAOYSA-N	benzaldehyde	106042	106042	0	1	0	0	0	0	0	0	0	25529	264617	97367	2D+3D	NULL	Biological Test Results|Chemical and Physical Properties|Classification|Food Additives and Ingredients|Identification|Literature|Patents|Pharmacology and Biochemistry|Safety and Hazards|Toxicity|Use and Manufacturing	15	180|200|206|212|256|264|296|330|421|426|427|433|434|435|445|530|540|541|542|543|544|545|546|584|585|595|596|603|605|654|655|656|657|658|659|660|661|662|663|664|665|666|667|875|880|881|884|885|886|887|889|892|893|894|900|902|912|921|923|924|925|926|938|946|947|948|955|960|961|962|963|964|965|966|967|968|969|970|971|972|973|974|975|976|977|978|979|980|981|982|983|984|985|986|987|988|989|993|994|995…	20040916	001Chemical|3B Scientific (Wuhan) Corp|3WAY PHARM INC|A&J Pharmtech CO., LTD.|A2B Chem|AA BLOCKS|AAA Chemistry|abcr GmbH|ABI Chem|Acadechem|Aceschem Inc|Achemica|Achemtek|Acmec Biochemical|AHH Chemical co.,ltd|AKos Consulting & Solutions|Alfa Chemistry|Alichem|Amadis Chemical|Ambinter|Angene Chemical|Anward|Aromalake Chemical|Aurora Fine Chemicals LLC|BenchChem|BePharm Ltd.|Bestdo Inc|Bic Biotech…	Chemical Vendors|Curation Efforts|Governmental Organizations|Journal Publishers|Legacy Depositors|NIH Initiatives|Research and Development|Subscription Services	NULL
244	Benzyl Alcohol	2.09241	0	benzyl alcohol|phenylmethanol|benzenemethanol|100-51-6|phenylcarbinol|benzylalcohol|Benzoyl alcohol|Benzenecarbinol|alpha-Toluenol|Phenylmethyl alcohol|Hydroxytoluene|(Hydroxymethyl)benzene|Phenolcarbinol|Benzal alcohol|benzylic alcohol|Alcool benzylique|Benzylicum|Methanol, phenyl-|Phenylcarbinolum|alpha-hydroxytoluene|Euxyl K 100|hydroxymethylbenzene|Bentalol|Ulesfia|Phenyl Methanol|Phenyl-Meth…	108140	C7H8O	20200	55400	1100	8	1	1	1	InChI=1S/C7H8O/c8-6-7-4-2-1-3-5-7/h1-5,8H,6H2	C1=CC=C(C=C1)CO	C1=CC=C(C=C1)CO	WVDDGKGOMKODPV-UHFFFAOYSA-N	phenylmethanol	108058	108058	0	1	0	0	0	0	0	0	0	16221	430390	147130	2D+3D	Benzyl Alcohol	Biological Test Results|Chemical and Physical Properties|Classification|Drug and Medication Information|Food Additives and Ingredients|Identification|Literature|Patents|Pharmacology and Biochemistry|Safety and Hazards|Toxicity|Use and Manufacturing	16	155|157|161|165|167|175|192|248|328|330|421|426|427|433|434|435|445|530|540|541|542|543|544|545|546|584|585|595|596|603|605|654|655|656|657|658|659|660|661|662|663|664|665|666|667|875|880|881|884|885|886|887|889|892|893|894|900|902|912|921|923|924|925|926|938|946|947|948|955|960|961|962|963|964|965|966|967|968|969|970|971|972|973|974|975|976|977|978|979|980|981|982|983|984|985|986|987|988|989|993…	20040916	001Chemical|10X CHEM|3B Scientific (Wuhan) Corp|3WAY PHARM INC|A&J Pharmtech CO., LTD.|A2B Chem|AA BLOCKS|AAA Chemistry|Aaron Chemicals LLC|AbaChemScene|abcr GmbH|ABI Chem|AbMole Bioscience|AbovChem LLC|Acadechem|Ace Therapeutics|Aceschem Inc|Achemica|Achemtek|Acmec Biochemical|Adooq BioScience|AEchem Scientific Corp., USA|AHH Chemical co.,ltd|AK Scientific, Inc. (AKSCI)|AKos Consulting & Solutio…	Chemical Vendors|Curation Efforts|Governmental Organizations|Journal Publishers|Legacy Depositors|NIH Initiatives|Research and Development|Subscription Services	P - Antiparasitic products, insecticides and repellents > P03 - Ectoparasiticides, incl. scabicides, insecticides and repellents > P03A - Ectoparasiticides, incl. scabicides|D002491 - Central Nervous System Agents > D002492 - Central Nervous System Depressants > D000777 - Anesthetics|C254 - Anti-Infective Agent > C28394 - Topical Anti-Infective Agent|D018373 - Peripheral Nervous System Agents > D…
261	Butyraldehyde	2.997	0	butyraldehyde|butanal|123-72-8|n-butyraldehyde|Butyral|1-butanal|Butyric aldehyde|Butaldehyde|Butanaldehyde|Butylaldehyde|Butal|n-Butanal|Butalyde|Butyraldehyd|Butyl aldehyde|Aldeide butirrica|Aldehyde butyrique|Butyrylaldehyde|n-Butyl aldehyde|butan-1-al|NCI-C56291|FEMA Number 2219|NSC 62779|CCRIS 3221|HSDB 2798|n-C3H7CHO|EINECS 204-646-6|BRN 0506061|DTXSID8021513|CHEBI:15743|AI3-24198|UNII-H213…	72110	C4H8O	17100	24800	0.900	5	0	1	2	InChI=1S/C4H8O/c1-2-3-4-5/h4H,2-3H2,1H3	CCCC=O	CCCC=O	ZTQSAGDEMFDKMZ-UHFFFAOYSA-N	butanal	720575	720575	0	1	0	0	0	0	0	0	0	4502	54728	24551	2D+3D	NULL	Biological Test Results|Chemical and Physical Properties|Classification|Drug and Medication Information|Food Additives and Ingredients|Identification|Literature|Patents|Pharmacology and Biochemistry|Safety and Hazards|Toxicity|Use and Manufacturing	16	421|426|427|433|434|435|445|530|540|541|542|543|544|545|546|584|585|595|596|603|605|654|655|656|657|658|659|660|661|662|663|664|665|666|667|875|880|881|884|885|886|887|889|892|893|894|900|902|912|921|923|924|925|926|938|946|947|948|955|960|961|962|963|964|965|966|967|968|969|970|971|972|973|974|975|976|977|978|979|980|981|982|983|984|985|986|987|988|989|993|994|995|1030|1188|1201|1452|1457|1458|1…	20040916	001Chemical|10X CHEM|1st Scientific|3B Scientific (Wuhan) Corp|A&J Pharmtech CO., LTD.|A2B Chem|AA BLOCKS|AAA Chemistry|abcr GmbH|ABI Chem|Acadechem|Aceschem Inc|Achemica|AK Scientific, Inc. (AKSCI)|AKos Consulting & Solutions|AN PharmaTech|Angene Chemical|Anward|Ark Pharma Scientific Limited|Aurora Fine Chemicals LLC|BenchChem|BIND|BioChemPartner|BioCyc|Biological Magnetic Resonance Data Bank (B…	Chemical Vendors|Curation Efforts|Governmental Organizations|Journal Publishers|Legacy Depositors|NIH Initiatives|Research and Development|Subscription Services	NULL
262	2,3-Butanediol	2.22222	0	2,3-butanediol|513-85-9|Butane-2,3-diol|2,3-butylene glycol|2,3-Dihydroxybutane|Dimethylene glycol|Dimethylethylene glycol|Pseudobutylene glycol|2,3-BUTANE-D8-DIOL|Sym-dimethylethylene glycol|DL-2,3-Butanediol|123513-85-9|347841-77-4|MFCD00004523|DTXSID8041321|CHEBI:62064|NISTC6982258|2,3-Butanediol, (R*,R*)-(.+/-.)-|(2S,3S)-(+)2,3-Butanediol|2,3-butanodiol|35007-63-7|Butan-2,3-diol|CCRIS 5501|HS…	90120	C4H10O2	40500	30500	-0.900	6	2	2	1	InChI=1S/C4H10O2/c1-3(5)4(2)6/h3-6H,1-2H3	CC(C(C)O)O	CC(C(C)O)O	OWBTYPJTUOEWEK-UHFFFAOYSA-N	butane-2,3-diol	900681	900681	0	1	0	2	0	2	0	0	0	3563	78410	33063	2D+3D	NULL	Biological Test Results|Chemical and Physical Properties|Classification|Drug and Medication Information|Food Additives and Ingredients|Identification|Literature|Patents|Pharmacology and Biochemistry|Safety and Hazards|Toxicity|Use and Manufacturing	16	651631|651632|651633|651634|720516|720552|720634|720635|720637|720674|720675|720678|720679|720680|720681|720682|720683|720684|720685|720686|720687|720691|720692|720693|720719|720725|721517|743012|743014|743015|743033|743035|743036|743040|743041|743042|743053|743054|743063|743064|743065|743066|743067|743069|743074|743075|743077|743078|743079|743080|743081|743083|743084|743085|743086|743091|743094|…	20050326	001Chemical|10X CHEM|1st Scientific|3B Scientific (Wuhan) Corp|3WAY PHARM INC|A2B Chem|AA BLOCKS|AAA Chemistry|Aaron Chemicals LLC|AbaChemScene|abcr GmbH|ABI Chem|Acadechem|Accela ChemBio Inc.|Achemica|Achemtek|Acmec Biochemical|AHH Chemical co.,ltd|AK Scientific, Inc. (AKSCI)|AKos Consulting & Solutions|Alfa Chemistry|Alichem|Allbio Pharm Co., Ltd|Ambeed|AN PharmaTech|Angel Pharmatech Ltd.|Angen…	Chemical Vendors|Curation Efforts|Governmental Organizations|Journal Publishers|Legacy Depositors|NIH Initiatives|Research and Development|Subscription Services	NULL
263	1-Butanol	4	0	1-butanol|butanol|Butan-1-ol|n-butanol|Butyl alcohol|71-36-3|n-butyl alcohol|1-hydroxybutane|Propylcarbinol|Butyl hydroxide|Methylolpropane|Propylmethanol|Hemostyp|n-Butan-1-ol|Butyric alcohol|1-Butyl alcohol|Butanolo|Propyl carbinol|Alcool butylique|Butylowy alkohol|BuOH|Butanolen|Normal primary butyl alcohol|RCRA waste number U031|CCS 203|n-Butylalkohol|Alcohol, Butyl|Butyl alcohol (natural)|FE…	74120	C4H10O	20200	13100	0.900	5	1	1	2	InChI=1S/C4H10O/c1-2-3-4-5/h5H,2-4H2,1H3	CCCCO	CCCCO	LRHPLDYGYMQRHN-UHFFFAOYSA-N	butan-1-ol	740732	740732	0	1	0	0	0	0	0	0	0	50542	246598	119953	2D+3D	1-Butanol	Biological Test Results|Chemical and Physical Properties|Classification|Drug and Medication Information|Food Additives and Ingredients|Identification|Literature|Patents|Pharmacology and Biochemistry|Safety and Hazards|Toxicity|Use and Manufacturing	16	421|426|427|433|434|435|445|530|540|541|542|543|544|545|546|584|585|595|596|603|605|654|655|656|657|658|659|660|661|662|663|664|665|666|667|875|880|881|884|885|886|887|889|892|893|894|900|902|912|921|923|924|925|926|938|946|947|948|955|960|961|962|963|964|965|966|967|968|969|970|971|972|973|974|975|976|977|978|979|980|981|982|983|984|985|986|987|988|989|993|994|995|1030|1188|1452|1457|1458|1469|1…	20040916	001Chemical|10X CHEM|1st Scientific|3B Scientific (Wuhan) Corp|3WAY PHARM INC|A&J Pharmtech CO., LTD.|A2B Chem|AA BLOCKS|AAA Chemistry|Aaron Chemicals LLC|AbaChemScene|abcr GmbH|ABI Chem|Acadechem|Aceschem Inc|Achemica|Achemtek|Acmec Biochemical|AHH Chemical co.,ltd|AK Scientific, Inc. (AKSCI)|AKos Consulting & Solutions|Aladdin|Alfa Chemistry|Amadis Chemical|Ambinter|AN PharmaTech|Angene Chemica…	Chemical Vendors|Curation Efforts|Governmental Organizations|Journal Publishers|Legacy Depositors|NIH Initiatives|Research and Development|Subscription Services	NULL
264	Butyric Acid	2.57372	7.74546	butyric acid|butanoic acid|107-92-6|n-Butyric acid|n-Butanoic acid|propylformic acid|ethylacetic acid|1-propanecarboxylic acid|butyrate|Butanic acid|1-Butyric acid|Buttersaeure|butanoate|Butyric acid (natural)|Kyselina maselna|FEMA No. 2221|Propanecarboxylic acid|1-butanoic acid|acide butyrique|butoic acid|Buttersaeure [German]|Butyricum acidum|FEMA Number 2221|CCRIS 6552|HSDB 940|Kyselina maseln…	88110	C4H8O2	37300	49500	0.800	6	1	2	2	InChI=1S/C4H8O2/c1-2-3-4(5)6/h2-3H2,1H3,(H,5,6)	CCCC(=O)O	CCCC(=O)O	FERIUCNNQQJTOY-UHFFFAOYSA-N	butanoic acid	880524	880524	0	1	0	0	0	0	0	0	0	20505	42118	19920	2D+3D	Butyric Acid	Biological Test Results|Chemical and Physical Properties|Classification|Drug and Medication Information|Food Additives and Ingredients|Identification|Literature|Patents|Pharmacology and Biochemistry|Safety and Hazards|Toxicity|Use and Manufacturing	16	155|157|161|165|167|175|192|200|206|212|220|256|264|274|276|296|330|1201|3329|23251|23252|23253|23254|23255|23256|41060|41062|81291|81447|94965|95143|95754|154429|217956|237685|336938|336939|344916|344917|347392|347396|347397|347403|347410|347412|347413|360149|360150|360151|410585|412897|412899|416474|416475|447579|498773|498776|569928|569929|569930|569931|569932|569933|569934|569935|569936|56993…	20040916	001Chemical|10X CHEM|1st Scientific|3B Scientific (Wuhan) Corp|3WAY PHARM INC|A&J Pharmtech CO., LTD.|A2B Chem|AA BLOCKS|AAA Chemistry|Aaron Chemicals LLC|AbaChemScene|ABBLIS Chemicals|abcr GmbH|ABI Chem|AbMole Bioscience|AbovChem LLC|Acadechem|Achemica|AEchem Scientific Corp., USA|AHH Chemical co.,ltd|AK Scientific, Inc. (AKSCI)|AKos Consulting & Solutions|Aladdin|Alfa Chemistry|Alichem|Amadis C…	Chemical Vendors|Curation Efforts|Governmental Organizations|Journal Publishers|Legacy Depositors|NIH Initiatives|Research and Development|Subscription Services	D018377 - Neurotransmitter Agents > D018494 - Histamine Agents > D006633 - Histamine Antagonists
273	Cadaverine	6	0	cadaverine|Pentane-1,5-diamine|1,5-Diaminopentane|462-94-2|1,5-pentanediamine|pentamethylenediamine|Cadaverin|1,5-Pentamethylenediamine|Animal coniine|AI3-26937|1,5-Diamino-n-pentane|BRN 1697256|UNII-L90BEN6OLL|L90BEN6OLL|EINECS 207-329-0|CHEBI:18127|HSDB 7866|CHEMBL119296|DTXSID5075448|EC 207-329-0|4-04-00-01310 (Beilstein Handbook Reference)|MFCD00008239|1-BioDex|N2P|1,5 Pentanediamine|Pentamet…	102180	C5H14N2	52000	25300	-0.600	7	2	2	4	InChI=1S/C5H14N2/c6-4-2-1-3-5-7/h1-7H2	C(CCN)CCN	C(CCN)CCN	VHRGRCVQAFMJIZ-UHFFFAOYSA-N	pentane-1,5-diamine	102116	102116	0	1	0	0	0	0	0	0	0	5054	59069	21753	2D+3D	Cadaverine	Biological Test Results|Chemical and Physical Properties|Classification|Literature|Patents|Pharmacology and Biochemistry|Safety and Hazards|Toxicity|Use and Manufacturing	13	1469|1477|1479|1490|1766|1768|2101|2107|2112|2314|2315|2451|2472|2517|2528|2546|2549|2551|158688|448380|448381|448530|448531|448532|448533|448534|485281|485290|496913|496914|496915|496916|496917|496918|496919|496920|496921|496922|496923|496924|496925|504327|504847|588579|602332|720532|720533|1347082|1347083|1347085|1347086|1640020|1645758|1671190|1671499	20040916	001Chemical|10X CHEM|1st Scientific|3B Scientific (Wuhan) Corp|3WAY PHARM INC|A&J Pharmtech CO., LTD.|A2B Chem|AA BLOCKS|AAA Chemistry|Aaron Chemicals LLC|AbaChemScene|abcr GmbH|Abe Lab, University of Texas MD Anderson Cancer Center|ABI Chem|Acadechem|Accela ChemBio Inc.|Achemica|Achemtek|Acmec Biochemical|Acorn PharmaTech Product List|Activate Scientific|AEchem Scientific Corp., USA|AHH Chemical…	Chemical Vendors|Curation Efforts|Governmental Organizations|Journal Publishers|Legacy Depositors|NIH Initiatives|Research and Development|Subscription Services	C78272 - Agent Affecting Nervous System > C66880 - Anticholinergic Agent
335	o-Cresol	1.69485	0	o-cresol|2-Methylphenol|95-48-7|Orthocresol|2-hydroxytoluene|2-Cresol|Phenol, 2-methyl-|o-methylphenol|o-Cresylic acid|o-Oxytoluene|o-Toluol|1-Hydroxy-2-methylbenzene|ortho-cresol|o-Hydroxytoluene|o-Methylphenylol|o-Kresol|Cresol, ortho-|Cresol, o-|2-Hydroxy-1-methylbenzene|o-Kresol [German]|2-methyl-phenol|Cresol, o-isomer|FEMA No. 3480|1-Methyl-2-hydroxybenzene|NSC 23076|o-Cresol-d3|YW84DH5I7U|…	108140	C7H8O	20200	70800	2000	8	1	1	0	InChI=1S/C7H8O/c1-6-4-2-3-5-7(6)8/h2-5,8H,1H3	CC1=CC=CC=C1O	CC1=CC=CC=C1O	QWVGKYWNOKOFNN-UHFFFAOYSA-N	2-methylphenol	108058	108058	0	1	0	0	0	0	0	0	0	11365	223504	94914	2D+3D	NULL	Biological Test Results|Chemical and Physical Properties|Classification|Drug and Medication Information|Food Additives and Ingredients|Identification|Literature|Patents|Pharmacology and Biochemistry|Safety and Hazards|Toxicity|Use and Manufacturing	16	421|426|427|433|434|435|445|530|540|541|542|543|544|545|546|584|585|595|596|603|605|654|655|656|657|658|659|660|661|662|663|664|665|666|667|875|880|881|884|885|886|887|889|892|893|894|900|902|912|921|923|924|925|926|938|946|947|948|955|960|961|962|963|964|965|966|967|968|969|970|971|972|973|974|975|976|977|978|979|980|981|982|983|984|985|986|987|988|989|993|994|995|1030|1188|1452|1457|1458|1469|1…	20050326	001Chemical|10X CHEM|3B Scientific (Wuhan) Corp|3WAY PHARM INC|A&J Pharmtech CO., LTD.|A2B Chem|AA BLOCKS|AAA Chemistry|Aaron Chemicals LLC|AbaChemScene|abcr GmbH|ABI Chem|AbovChem LLC|Acadechem|Aceschem Inc|Achemica|Achemtek|AHH Chemical co.,ltd|AK Scientific, Inc. (AKSCI)|AKos Consulting & Solutions|Alfa Chemistry|Alichem|Amadis Chemical|Ambeed|Ambinter|AN PharmaTech|Angel Pharmatech Ltd.|Angen…	Chemical Vendors|Curation Efforts|Governmental Organizations|Journal Publishers|Legacy Depositors|NIH Initiatives|Research and Development|Subscription Services	NULL
342	m-Cresol	1.69485	0	m-cresol|3-methylphenol|108-39-4|Metacresol|Phenol, 3-methyl-|meta-cresol|3-cresol|3-hydroxytoluene|m-methylphenol|m-kresol|m-cresylic acid|1-hydroxy-3-methylbenzene|m-oxytoluene|m-toluol|m-Hydroxytoluene|meta-cresylic acid|1-Methyl-3-hydroxybenzene|Cresol, m-|FEMA No. 3530|hydroxy-3-methylbenzene|CRESOL, META|m-cresylic|m-Cresole|3-methyl-1-hydroxybenzene|NSC 8768|GGO4Y809LO|CHEMBL298312|DTXSID6…	108140	C7H8O	20200	70800	2000	8	1	1	0	InChI=1S/C7H8O/c1-6-3-2-4-7(8)5-6/h2-5,8H,1H3	CC1=CC(=CC=C1)O	CC1=CC(=CC=C1)O	RLSSMJSEOOYNOY-UHFFFAOYSA-N	3-methylphenol	108058	108058	0	1	0	0	0	0	0	0	0	5259	145953	55429	2D+3D	NULL	Biological Test Results|Chemical and Physical Properties|Classification|Drug and Medication Information|Food Additives and Ingredients|Identification|Literature|Patents|Pharmacology and Biochemistry|Safety and Hazards|Toxicity|Use and Manufacturing	16	155|157|161|165|167|175|880|881|894|1030|1379|1452|1457|1460|1463|1467|1468|1469|1471|1476|1477|1478|1479|1490|1766|1768|1865|1948|2101|2107|2112|2314|2315|2451|2472|2517|2528|2546|2549|2551|23443|25611|26261|26793|32248|32280|40623|40936|101345|237685|282833|282834|282835|335106|335114|335115|335119|335120|335124|335125|335129|335130|346025|401415|485281|485290|504327|504332|504847|588513|588514…	20040916	001Chemical|10X CHEM|3B Scientific (Wuhan) Corp|A&J Pharmtech CO., LTD.|A2B Chem|AA BLOCKS|AAA Chemistry|AbaChemScene|abcr GmbH|ABI Chem|AbMole Bioscience|AbovChem LLC|Acadechem|Aceschem Inc|Achemica|Achemtek|Acorn PharmaTech Product List|AK Scientific, Inc. (AKSCI)|AKos Consulting & Solutions|Aladdin|Alfa Chemistry|Amadis Chemical|Ambinter|AN PharmaTech|Angene Chemical|Anward|Apexmol|Aurora Fine…	Chemical Vendors|Curation Efforts|Governmental Organizations|Journal Publishers|Legacy Depositors|NIH Initiatives|Research and Development|Subscription Services	NULL
379	Octanoic Acid	6.36819	7.74546	octanoic acid|caprylic acid|124-07-2|n-octanoic acid|Octylic acid|n-caprylic acid|octoic acid|n-octylic acid|n-Octoic acid|1-heptanecarboxylic acid|Enantic acid|Octic acid|C-8 acid|Caprylsaeure|Kaprylsaeure|Acido octanoico|Hexacid 898|FEMA No. 2799|Acide octanoique|Acidum octanocium|Kyselina kaprylova|Octansaeure|1-octanoic acid|C8:0|Caprylic acid (natural)|capryloate|NSC 5024|NSC-5024|Kortacid-0…	144210	C8H16O2	37300	89300	3000	10	1	2	6	InChI=1S/C8H16O2/c1-2-3-4-5-6-7-8(9)10/h2-7H2,1H3,(H,9,10)	CCCCCCCC(=O)O	CCCCCCCC(=O)O	WWZKQHOCKIZLMA-UHFFFAOYSA-N	octanoic acid	144115	144115	0	1	0	0	0	0	0	0	0	7352	162622	60790	2D+3D	NULL	Agrochemical Information|Biological Test Results|Chemical and Physical Properties|Classification|Drug and Medication Information|Food Additives and Ingredients|Identification|Literature|Patents|Pharmacology and Biochemistry|Safety and Hazards|Toxicity|Use and Manufacturing	17	155|157|161|165|167|175|421|426|427|433|434|435|445|530|540|541|542|543|544|545|546|584|585|595|596|603|605|654|655|656|657|658|659|660|661|662|663|664|665|666|667|875|880|881|884|885|886|887|889|892|893|894|900|902|912|921|923|924|925|926|938|946|947|948|955|960|961|962|963|964|965|966|967|968|969|970|971|972|973|974|975|976|977|978|979|980|981|982|983|984|985|986|987|988|989|993|994|995|1030|12…	20040916	001Chemical|10X CHEM|1st Scientific|3B Scientific (Wuhan) Corp|3WAY PHARM INC|A2B Chem|AA BLOCKS|AAA Chemistry|Aaron Chemicals LLC|AbaChemScene|ABBLIS Chemicals|abcr GmbH|ABI Chem|AbMole Bioscience|Acadechem|Accela ChemBio Inc.|Achemica|Acmec Biochemical|Activate Scientific|AEchem Scientific Corp., USA|AHH Chemical co.,ltd|AK Scientific, Inc. (AKSCI)|AKos Consulting & Solutions|Aladdin|Alfa Chemi…	Chemical Vendors|Curation Efforts|Governmental Organizations|Journal Publishers|Legacy Depositors|NIH Initiatives|Research and Development|Subscription Services	NULL
454	Octanal	7.05414	0	Octanal|124-13-0|Caprylaldehyde|Caprylic aldehyde|n-Octanal|1-octanal|n-Octyl aldehyde|n-Octaldehyde|n-Caprylaldehyde|Octanaldehyde|Octyl aldehyde|n-Octylal|Aldehyde C-8|Octanoic aldehyde|n-Octanaldehyde|C-8 aldehyde|Octaldehyde|OCTYLALDEHYDE|1-Octylaldehyde|1-Octaldehyde|1-Caprylaldehyde|Aldehyde C8|Antifoam-LF|Oktylaldehyd|Oktanal|Octanal, tech.|Caprylaldehyd|FEMA No. 2797|Kaprylaldehyd|Octylal…	128210	C8H16O	17100	59600	2700	9	0	1	6	InChI=1S/C8H16O/c1-2-3-4-5-6-7-8-9/h8H,2-7H2,1H3	CCCCCCCC=O	CCCCCCCC=O	NUJGJRNETVAIRJ-UHFFFAOYSA-N	octanal	128.12	128.12	0	1	0	0	0	0	0	0	0	2906	58787	21172	2D+3D	NULL	Biological Test Results|Chemical and Physical Properties|Classification|Food Additives and Ingredients|Identification|Literature|Patents|Pharmacology and Biochemistry|Safety and Hazards|Toxicity|Use and Manufacturing	15	1201|1576|155162|651631|651632|651633|651634|720516|720552|720634|720635|720637|720674|720675|720678|720679|720680|720681|720682|720683|720684|720685|720686|720687|720691|720692|720693|720719|720725|743012|743014|743015|743033|743035|743036|743040|743041|743042|743053|743054|743063|743064|743065|743066|743067|743069|743074|743075|743077|743078|743079|743080|743081|743083|743084|743085|743086|7430…	20040916	001Chemical|10X CHEM|1st Scientific|3B Scientific (Wuhan) Corp|3WAY PHARM INC|A2B Chem|AA BLOCKS|Aaron Chemicals LLC|AbaChemScene|abcr GmbH|ABI Chem|Acadechem|Achemica|AHH Chemical co.,ltd|AK Scientific, Inc. (AKSCI)|AKos Consulting & Solutions|Alfa Chemistry|Alichem|Ambeed|AN PharmaTech|Angene Chemical|Anward|AstaTech, Inc.|Aurora Fine Chemicals LLC|Aurum Pharmatech LLC|BenchChem|Bic Biotech|Bin…	Chemical Vendors|Curation Efforts|Governmental Organizations|Journal Publishers|Legacy Depositors|NIH Initiatives|Research and Development|Subscription Services	A - Alimentary tract and metabolism > A07 - Antidiarrheals, intestinal antiinflammatory/antiinfective agents
460	Guaiacol	2.30851	0	guaiacol|2-Methoxyphenol|90-05-1|o-Methoxyphenol|2-Hydroxyanisole|Guaiastil|Pyroguaiac acid|o-Guaiacol|o-Hydroxyanisole|Pyrocatechol monomethyl ether|Phenol, 2-methoxy-|1-Hydroxy-2-methoxybenzene|Anastil|Guaicol|Phenol, o-methoxy-|Methylcatechol|Guaicolina|Guajol|Guasol|O-Methyl catechol|Catechol monomethyl ether|Creodon|Guajakol|8021-39-4|2-Methoxy-Phenol|Methoxyphenol|Guajacol|Wood creosote|CRE…	124140	C7H8O2	29500	83000	1300	9	1	2	1	InChI=1S/C7H8O2/c1-9-7-5-3-2-4-6(7)8/h2-5,8H,1H3	COC1=CC=CC=C1O	COC1=CC=CC=C1O	LHGVFZTZFXWLCP-UHFFFAOYSA-N	2-methoxyphenol	124052	124052	0	1	0	0	0	0	0	0	0	13303	61219	25816	2D+3D	Guaiacol	Biological Test Results|Chemical and Physical Properties|Classification|Drug and Medication Information|Food Additives and Ingredients|Identification|Literature|Patents|Pharmacology and Biochemistry|Safety and Hazards|Toxicity|Use and Manufacturing	16	421|426|427|433|434|435|445|530|540|541|542|543|544|545|546|584|585|595|596|603|605|654|655|656|657|658|659|660|661|662|663|664|665|666|667|875|880|881|884|885|886|887|889|892|893|894|900|902|912|921|923|924|925|926|938|946|947|948|955|960|961|962|963|964|965|966|967|968|969|970|971|972|973|974|975|976|977|978|979|980|981|982|983|984|985|986|987|988|989|993|994|995|1030|1195|1452|1457|1458|1469|1…	20050325	001Chemical|10X CHEM|3B Scientific (Wuhan) Corp|3WAY PHARM INC|A&J Pharmtech CO., LTD.|A2B Chem|AA BLOCKS|AAA Chemistry|Aaron Chemicals LLC|AbaChemScene|ABBLIS Chemicals|abcr GmbH|ABI Chem|AbMole Bioscience|AbovChem LLC|Acadechem|Accela ChemBio Inc.|Aceschem Inc|Achemica|Achemtek|Acmec Biochemical|Acorn PharmaTech Product List|AEchem Scientific Corp., USA|AHH Chemical co.,ltd|AK Scientific, Inc. …	Chemical Vendors|Curation Efforts|Governmental Organizations|Journal Publishers|Legacy Depositors|NIH Initiatives|Research and Development|Subscription Services	C254 - Anti-Infective Agent > C28394 - Topical Anti-Infective Agent|C78273 - Agent Affecting Respiratory System > C29767 - Expectorant|R - Respiratory system > R05 - Cough and cold preparations > R05C - Expectorants, excl. combinations with cough suppressants > R05CA - Expectorants
527	Propionaldehyde	1.95075	0	Propionaldehyde|propanal|123-38-6|Propanaldehyde|Propaldehyde|Methylacetaldehyde|n-Propanal|Propylaldehyde|Propional|Propionic aldehyde|Propylic aldehyde|1-Propanal|Propyl aldehyde|Aldehyde propionique|n-Propionaldehyde|1-Propanone|Propanalaldehyde|Proprionaldehyde|FEMA No. 2923|FEMA Number 2923|Propionaldehyde (natural)|NCI-C61029|NSC 6493|CCRIS 2917|HSDB 1193|C2H5CHO|UNII-AMJ2B4M67V|EINECS 204-…	58080	C3H6O	17100	17200	0.600	4	0	1	1	InChI=1S/C3H6O/c1-2-3-4/h3H,2H2,1H3	CCC=O	CCC=O	NBBJYMSMWIIQGU-UHFFFAOYSA-N	propanal	580419	580419	0	1	0	0	0	0	0	0	0	5193	19062	8911	2D+3D	NULL	Biological Test Results|Chemical and Physical Properties|Classification|Food Additives and Ingredients|Identification|Literature|Patents|Pharmacology and Biochemistry|Safety and Hazards|Toxicity|Use and Manufacturing	15	421|426|427|433|434|435|445|530|540|541|542|543|544|545|546|584|585|595|596|603|605|654|655|656|657|658|659|660|661|662|663|664|665|666|667|875|880|881|884|885|886|887|889|892|893|894|900|902|912|921|923|924|925|926|938|946|947|948|955|960|961|962|963|964|965|966|967|968|969|970|971|972|973|974|975|976|977|978|979|980|981|982|983|984|985|986|987|988|989|993|994|995|1030|1201|1452|1457|1458|1469|1…	20040916	001Chemical|10X CHEM|1st Scientific|A2B Chem|AA BLOCKS|abcr GmbH|ABI Chem|Acadechem|Achemica|Achemtek|AK Scientific, Inc. (AKSCI)|AKos Consulting & Solutions|Amadis Chemical|AN PharmaTech|Angene Chemical|Anward|Aurora Fine Chemicals LLC|BenchChem|Bic Biotech|BindingDB|BioCyc|Biosynth|ChEBI|Chem-Space.com Database|Chembase.cn|ChEMBL|ChemDB|Chemenu Inc.|ChemExper Chemical Directory|Chemical Carcino…	Chemical Vendors|Curation Efforts|Governmental Organizations|Journal Publishers|Legacy Depositors|NIH Initiatives|Research and Development|Subscription Services	NULL
612	Lactic Acid	1.78731	7.74546	lactic acid|2-hydroxypropanoic acid|DL-Lactic acid|50-21-5|2-hydroxypropionic acid|Milk acid|lactate|Tonsillosan|Racemic lactic acid|Ordinary lactic acid|Ethylidenelactic acid|26100-51-6|Lactovagan|Acidum lacticum|Milchsaeure|Lactic acid, dl-|Kyselina mlecna|Lacticum acidum|DL-Milchsaeure|Lactic acid USP|(+/-)-Lactic acid|Propanoic acid, 2-hydroxy-|Aethylidenmilchsaeure|598-82-3|1-Hydroxyethaneca…	90080	C3H6O3	57500	59100	-0.700	6	2	3	1	InChI=1S/C3H6O3/c1-2(4)3(5)6/h2,4H,1H3,(H,5,6)	CC(C(=O)O)O	CC(C(=O)O)O	JVTAAEKCZFNVCJ-UHFFFAOYSA-N	2-hydroxypropanoic acid	900317	900317	0	1	0	1	0	1	0	0	0	115238	150671	82766	2D+3D	Lactic Acid	Agrochemical Information|Biological Test Results|Chemical and Physical Properties|Classification|Drug and Medication Information|Food Additives and Ingredients|Identification|Literature|Patents|Pharmacology and Biochemistry|Safety and Hazards|Toxicity|Use and Manufacturing	17	421|426|427|433|434|435|445|530|540|541|542|543|544|545|546|584|585|595|596|603|605|654|655|656|657|658|659|660|661|662|663|664|665|666|667|875|880|881|884|885|886|887|889|892|893|894|900|902|912|921|923|924|925|926|938|946|947|948|955|960|961|962|963|964|965|966|967|968|969|970|971|972|973|974|975|976|977|978|979|980|981|982|983|984|985|986|987|988|989|993|994|995|1030|1195|1452|1457|1458|1469|1…	20040916	001Chemical|10X CHEM|1st Scientific|3B Scientific (Wuhan) Corp|3WAY PHARM INC|4C Pharma Scientific Inc|A2B Chem|A2Z Chemical|AA BLOCKS|AAA Chemistry|Aaron Chemicals LLC|AbaChemScene|ABBLIS Chemicals|abcr GmbH|Abe Lab, University of Texas MD Anderson Cancer Center|ABI Chem|AbMole Bioscience|AbovChem LLC|Acadechem|Accela ChemBio Inc.|Aceschem Inc|Acesobio|Achemica|Achemo Scientific Limited|Achemtek…	Chemical Vendors|Curation Efforts|Governmental Organizations|Journal Publishers|Legacy Depositors|NIH Initiatives|Research and Development|Subscription Services	G - Genito urinary system and sex hormones > G01 - Gynecological antiinfectives and antiseptics > G01A - Antiinfectives and antiseptics, excl. combinations with corticosteroids > G01AD - Organic acids
650	2,3-Butanedione	1.41289	11.3752	2,3-butanedione|diacetyl|biacetyl|Butane-2,3-dione|431-03-8|dimethylglyoxal|Butanedione|dimethyl diketone|2,3-diketobutane|Dimethyl glyoxal|2,3-Butadione|2,3-dioxobutane|butadione|Glyoxal, dimethyl-|2,3-butandione|Diacetyl (natural)|FEMA No. 2370|Butan-2,3-dione|CCRIS 827|HSDB 297|NSC 8750|MFCD00008756|UN2346|2,3-Butanedione-13C2|AI3-03313|K324J5K4HM|DTXSID6021583|CHEBI:16583|NSC-8750|2.3-butaned…	86090	C4H6O2	34100	71500	-1300	6	0	2	1	InChI=1S/C4H6O2/c1-3(5)4(2)6/h1-2H3	CC(=O)C(=O)C	CC(=O)C(=O)C	QSJXEFYPDANLFS-UHFFFAOYSA-N	butane-2,3-dione	860368	860368	0	1	0	0	0	0	0	0	0	7101	57008	25166	2D+3D	Diacetyl	Biological Test Results|Chemical and Physical Properties|Classification|Food Additives and Ingredients|Identification|Literature|Patents|Pharmacology and Biochemistry|Safety and Hazards|Toxicity|Use and Manufacturing	15	248|270|357|410|411|421|422|426|427|429|433|434|435|436|444|445|446|447|448|450|451|526|530|540|541|542|543|544|545|546|547|584|585|587|588|589|590|591|592|593|594|595|596|597|603|605|607|654|655|656|657|658|659|660|661|662|663|664|665|666|667|694|732|875|879|880|881|883|884|885|886|887|889|891|892|893|894|895|899|900|901|902|912|914|915|917|918|921|923|924|925|926|927|928|938|940|943|944|945|946…	20040916	A2B Chem|AA BLOCKS|abcr GmbH|ABI Chem|Acadechem|Achemica|AHH Chemical co.,ltd|AK Scientific, Inc. (AKSCI)|AKos Consulting & Solutions|Alfa Chemistry|Amadis Chemical|AN PharmaTech|Angene Chemical|Anward|AstaTech, Inc.|Aurora Fine Chemicals LLC|BenchChem|Bic Biotech|BIND|BindingDB|BioCyc|Burnham Center for Chemical Genomics|Center for Chemical Genomics, University of Michigan|ChEBI|Chem-Space.com D…	Chemical Vendors|Curation Efforts|Governmental Organizations|Journal Publishers|Legacy Depositors|NIH Initiatives|Research and Development|Subscription Services	NULL
798	Indole	1.34692	0	indole|1H-Indole|120-72-9|2,3-Benzopyrrole|Indol|1-Benzazole|Ketole|1-Azaindene|Benzopyrrole|2,3-Benzopyrole|Indole (natural)|Caswell No. 498B|1-Benzo(b)pyrrole|Indol [German]|FEMA No. 2593|CCRIS 4421|HSDB 599|EPA Pesticide Chemical Code 025000|1H-Benzo[b]pyrrole|Benzo[b]pyrrole|AI3-01540|NSC 1964|EINECS 204-420-7|MFCD00005607|UNII-8724FJW4M5|INDOLUM|DTXSID0020737|CHEBI:16881|8724FJW4M5|NSC-1964|…	117150	C8H7N	15800	101000	2100	9	1	0	0	InChI=1S/C8H7N/c1-2-4-8-7(3-1)5-6-9-8/h1-6,9H	C1=CC=C2C(=C1)C=CN2	C1=CC=C2C(=C1)C=CN2	SIKJAQJRHWYJAI-UHFFFAOYSA-N	1H-indole	117058	117058	0	1	0	0	0	0	0	0	0	34959	253389	87366	2D+3D	NULL	Biological Test Results|Chemical and Physical Properties|Classification|Drug and Medication Information|Food Additives and Ingredients|Identification|Literature|Patents|Pharmacology and Biochemistry|Safety and Hazards|Toxicity|Use and Manufacturing	16	155|157|161|165|167|175|1189|1199|1471|1490|1688|1766|1768|2528|2546|2551|2662|19262|23454|23714|23978|34005|54188|54189|56359|73213|73214|99593|99595|203473|220591|236904|237685|238119|281482|281483|281484|288184|288192|332912|343398|343680|475504|475505|475506|475507|475508|492961|504327|504332|504749|504832|504834|504847|504865|571750|571751|571752|571753|571754|571755|588579|588834|602332|624…	20040916	001Chemical|10X CHEM|1st Scientific|3B Scientific (Wuhan) Corp|3WAY PHARM INC|A&J Pharmtech CO., LTD.|A2B Chem|AA BLOCKS|AAA Chemistry|Aaron Chemicals LLC|AbaChemScene|ABBLIS Chemicals|abcr GmbH|ABI Chem|AbMole Bioscience|AbovChem LLC|Acadechem|Aceschem Inc|Achemica|Achemo Scientific Limited|Achemtek|Acmec Biochemical|Acorn PharmaTech Product List|AHH Chemical co.,ltd|AK Scientific, Inc. (AKSCI)|…	Chemical Vendors|Curation Efforts|Governmental Organizations|Journal Publishers|Legacy Depositors|NIH Initiatives|Research and Development|Subscription Services	NULL
957	1-Octanol	8	0	1-octanol|Octan-1-ol|octanol|111-87-5|N-octanol|Octyl alcohol|caprylic alcohol|Capryl alcohol|n-Octyl alcohol|Heptyl carbinol|1-Hydroxyoctane|Primary octyl alcohol|Alcohol C-8|n-Octan-1-ol|Octilin|Alfol 8|Sipol L8|Lorol 20|Dytol M-83|n-Caprylic alcohol|1-Octyl alcohol|n-Heptyl carbinol|EPAL 8|octyl-alcohol|N-octyl-alcohol|Octyl alcohol, normal-primary|Lorol C 8-98|FEMA No. 2800|n-Capryl alcohol|N…	130229	C8H18O	20200	43800	3000	9	1	1	6	InChI=1S/C8H18O/c1-2-3-4-5-6-7-8-9/h9H,2-8H2,1H3	CCCCCCCCO	CCCCCCCCO	KBPLFHHGFOOTCA-UHFFFAOYSA-N	octan-1-ol	130136	130136	0	1	0	0	0	0	0	0	0	16605	115849	44487	2D+3D	1-Octanol	Agrochemical Information|Biological Test Results|Chemical and Physical Properties|Classification|Drug and Medication Information|Food Additives and Ingredients|Literature|Patents|Pharmacology and Biochemistry|Safety and Hazards|Toxicity|Use and Manufacturing	16	155|157|161|165|167|175|421|426|427|433|434|435|445|530|540|541|542|543|544|545|546|584|585|595|596|603|605|654|655|656|657|658|659|660|661|662|663|664|665|666|667|875|880|881|884|885|886|887|889|892|893|894|900|902|912|921|923|924|925|926|938|946|947|948|955|960|961|962|963|964|965|966|967|968|969|970|971|972|973|974|975|976|977|978|979|980|981|982|983|984|985|986|987|988|989|993|994|995|1030|11…	20040916	001Chemical|10X CHEM|3B Scientific (Wuhan) Corp|3WAY PHARM INC|A2B Chem|AA BLOCKS|AAA Chemistry|AbaChemScene|abcr GmbH|ABI Chem|Acadechem|Achemica|Acmec Biochemical|AK Scientific, Inc. (AKSCI)|AKos Consulting & Solutions|Aladdin|Alfa Chemistry|Alichem|Ambeed|AN PharmaTech|Angene Chemical|Anward|Aurora Fine Chemicals LLC|BenchChem|BindingDB|BioCyc|Biological Magnetic Resonance Data Bank (BMRB)|Bio…	Chemical Vendors|Curation Efforts|Governmental Organizations|Journal Publishers|Legacy Depositors|NIH Initiatives|Research and Development|Subscription Services	D012997 - Solvents
996	Phenol	1.4525	0	phenol|108-95-2|carbolic acid|Hydroxybenzene|Phenic acid|Oxybenzene|Benzenol|Phenylic acid|Phenylic alcohol|Monophenol|Phenyl hydrate|Phenyl hydroxide|PhOH|Monohydroxybenzene|Paoscle|Phenole|Izal|Phenyl alcohol|Phenol alcohol|Acide carbolique|Phenol, liquefied|Fenolo|Carbolsaure|Phenosmolin|Fenol|Liquid phenol|Phenol, pure|Benzene, hydroxy-|Rcra waste number U188|Liquefied phenol|Liquified Phenol…	94110	C6H6O	20200	46100	1500	7	1	1	0	InChI=1S/C6H6O/c7-6-4-2-1-3-5-6/h1-5,7H	C1=CC=C(C=C1)O	C1=CC=C(C=C1)O	ISWSIDIOOBJBQZ-UHFFFAOYSA-N	phenol	940419	940419	0	1	0	0	0	0	0	0	0	125972	339002	186263	2D+3D	Phenol	Agrochemical Information|Biological Test Results|Chemical and Physical Properties|Classification|Drug and Medication Information|Food Additives and Ingredients|Identification|Literature|Patents|Pharmacology and Biochemistry|Safety and Hazards|Toxicity|Use and Manufacturing	17	330|421|426|427|433|434|435|445|530|540|541|542|543|544|545|546|584|585|595|596|603|605|654|655|656|657|658|659|660|661|662|663|664|665|666|667|875|880|881|884|885|886|887|889|892|893|894|900|902|912|921|923|924|925|926|938|946|947|948|955|960|961|962|963|964|965|966|967|968|969|970|971|972|973|974|975|976|977|978|979|980|981|982|983|984|985|986|987|988|989|993|994|995|1030|1188|1189|1194|1199|12…	20040916	001Chemical|10X CHEM|1st Scientific|3B Scientific (Wuhan) Corp|3WAY PHARM INC|A&J Pharmtech CO., LTD.|A2B Chem|A2Z Chemical|AA BLOCKS|AAA Chemistry|Aaron Chemicals LLC|AbaChemScene|ABBLIS Chemicals|abcr GmbH|ABI Chem|Acadechem|Accela ChemBio Inc.|Aceschem Inc|Achemica|Achemtek|Acmec Biochemical|Activate Scientific|AEchem Scientific Corp., USA|AHH Chemical co.,ltd|AK Scientific, Inc. (AKSCI)|AKos …	Chemical Vendors|Curation Efforts|Governmental Organizations|Journal Publishers|Legacy Depositors|NIH Initiatives|Research and Development|Subscription Services	C - Cardiovascular system > C05 - Vasoprotectives > C05B - Antivaricose therapy > C05BB - Sclerosing agents for local injection|D - Dermatologicals > D08 - Antiseptics and disinfectants > D08A - Antiseptics and disinfectants > D08AE - Phenol and derivatives|D000890 - Anti-Infective Agents|D002317 - Cardiovascular Agents|D004202 - Disinfectants|D019999 - Pharmaceutical Solutions > D012597 - Sclero…
998	Phenylacetaldehyde	2.42521	0	phenylacetaldehyde|2-phenylacetaldehyde|122-78-1|Benzeneacetaldehyde|Hyacinthin|Phenylethanal|alpha-Tolualdehyde|2-Phenylethanal|Phenylacetic aldehyde|Oxophenylethane|alpha-Toluic aldehyde|Acetaldehyde, phenyl-|Benzylcarboxaldehyde|1-Oxo-2-phenylethane|Phenacetaldehyde|phenyl acetaldehyde|phenyl-Acetaldehyde|.alpha.-Tolualdehyde|Benzacetaldehyde|Phenylacetaldehyde (natural)|alpha-Phenylacetaldehy…	120150	C8H8O	17100	82600	1800	9	0	1	2	InChI=1S/C8H8O/c9-7-6-8-4-2-1-3-5-8/h1-5,7H,6H2	C1=CC=C(C=C1)CC=O	C1=CC=C(C=C1)CC=O	DTUQWGWMVIHBKE-UHFFFAOYSA-N	2-phenylacetaldehyde	120058	120058	0	1	0	0	0	0	0	0	0	2765	66939	24323	2D+3D	NULL	Biological Test Results|Chemical and Physical Properties|Classification|Food Additives and Ingredients|Literature|Patents|Pharmacology and Biochemistry|Safety and Hazards|Toxicity|Use and Manufacturing	14	1201|651631|651632|651633|651634|720516|720552|720634|720635|720637|720674|720675|720678|720679|720680|720681|720682|720683|720684|720685|720686|720687|720691|720692|720693|720719|720725|743012|743014|743015|743033|743035|743036|743040|743041|743042|743053|743054|743063|743064|743065|743066|743067|743069|743074|743075|743077|743078|743079|743080|743081|743083|743084|743085|743086|743091|743094|74…	20040916	10X CHEM|1st Scientific|3B Scientific (Wuhan) Corp|3WAY PHARM INC|A&J Pharmtech CO., LTD.|A2B Chem|AA BLOCKS|AAA Chemistry|Aaron Chemicals LLC|AbaChemScene|abcr GmbH|ABI Chem|Achemica|Achemtek|AHH Chemical co.,ltd|AKos Consulting & Solutions|Alfa Chemistry|Alichem|Amadis Chemical|AN PharmaTech|Angene Chemical|Anward|AstaTech, Inc.|Aurora Fine Chemicals LLC|BenchChem|BioCrick|BioCyc|Biological Mag…	Chemical Vendors|Curation Efforts|Governmental Organizations|Journal Publishers|Legacy Depositors|NIH Initiatives|Research and Development|Subscription Services	COVID-19|COVID19|Coronavirus|Corona-virus|SARS|SARS2|SARS-CoV|SARS-CoV-2|COVID info from COVID-19 Disease Map
1032	Propionic Acid	1.68581	7.74546	propionic acid|Propanoic acid|79-09-4|ethylformic acid|methylacetic acid|Carboxyethane|Metacetonic acid|Ethanecarboxylic acid|Pseudoacetic acid|Luprosil|Monoprop|Prozoin|Antischim B|Propionoic acid|Acide propionique|Methyl acetic acid|Sentry grain preserver|C3 acid|Tenox P grain preservative|Caswell No. 707|Propionsaeure|Propcorn|Propkorn|propoic acid|Propioic acid|Propionic acid grain preserver|…	74080	C3H6O2	37300	40200	0.300	5	1	2	1	InChI=1S/C3H6O2/c1-2-3(4)5/h2H2,1H3,(H,4,5)	CCC(=O)O	CCC(=O)O	XBDQKXXYIPTUBI-UHFFFAOYSA-N	propanoic acid	740368	740368	0	1	0	0	0	0	0	0	0	19743	90314	43393	2D+3D	NULL	Agrochemical Information|Biological Test Results|Chemical and Physical Properties|Classification|Drug and Medication Information|Food Additives and Ingredients|Identification|Literature|Patents|Pharmacology and Biochemistry|Safety and Hazards|Toxicity|Use and Manufacturing	17	23251|23252|23253|23254|23255|23256|45137|94968|95143|200327|237685|342464|360149|360150|360151|447578|454554|454564|498775|627874|627875|627876|627877|627878|627879|627880|627976|627979|627980|627981|627982|628060|679716|781325|1134605|1134606|1159520|1159521|1159523|1159525|1159526|1159527|1159528|1159529|1159531|1159551|1159552|1159555|1224834|1224835|1224836|1224837|1224838|1224839|1224840|12…	20040916	001Chemical|10X CHEM|1st Scientific|3B Scientific (Wuhan) Corp|3WAY PHARM INC|A&J Pharmtech CO., LTD.|A2B Chem|AA BLOCKS|AAA Chemistry|Aaron Chemicals LLC|AbaChemScene|ABBLIS Chemicals|abcr GmbH|ABI Chem|Acadechem|Accela ChemBio Inc.|Achemica|Achemtek|Acmec Biochemical|Acorn PharmaTech Product List|Activate Scientific|AEchem Scientific Corp., USA|AHH Chemical co.,ltd|AK Scientific, Inc. (AKSCI)|A…	Chemical Vendors|Curation Efforts|Governmental Organizations|Journal Publishers|Legacy Depositors|NIH Initiatives|Research and Development|Subscription Services	NULL
1045	1,4-Diaminobutane	5	0	1,4-diaminobutane|putrescine|1,4-butanediamine|110-60-1|butane-1,4-diamine|tetramethylenediamine|Butylenediamine|Putrescin|1,4-Butylenediamine|Tetramethyldiamine|1,4-Tetramethylenediamine|putrescina|Putreszin|Tetramethylendiamin|MFCD00008235|NSC 60545|BRN 0605282|H2N(CH2)4NH2|AI3-25444|1,4-Diamino-n-butane|NSC-60545|Putrescine; NSC 60545; Putramine|CHEMBL46257|V10TVZ52E4|CHEBI:17148|1,4-Butanedia…	88150	C4H12N2	52000	17500	-0.900	6	2	2	3	InChI=1S/C4H12N2/c5-3-1-2-4-6/h1-6H2	C(CCN)CN	C(CCN)CN	KIDHWZJUCRJVML-UHFFFAOYSA-N	butane-1,4-diamine	88.1	88.1	0	1	0	0	0	0	0	0	0	15696	53509	22230	2D+3D	Putrescine	Agrochemical Information|Biological Test Results|Chemical and Physical Properties|Classification|Drug and Medication Information|Food Additives and Ingredients|Literature|Patents|Pharmacology and Biochemistry|Safety and Hazards|Toxicity|Use and Manufacturing	16	357|410|411|444|445|446|447|448|450|451|526|530|584|585|587|588|589|590|591|592|593|594|595|596|597|603|605|607|608|662|875|879|881|883|884|885|886|887|889|891|892|893|895|899|900|901|902|912|914|915|917|918|923|924|925|926|927|928|938|943|944|945|954|957|958|959|992|995|997|998|1033|1452|1471|1549|1552|1637|1648|1811|1851|2660|2666|2667|2668|54444|54447|85895|85899|85902|85905|85908|85911|85915|…	20040916	001Chemical|10X CHEM|1st Scientific|3B Scientific (Wuhan) Corp|3WAY PHARM INC|A&J Pharmtech CO., LTD.|A2B Chem|AA BLOCKS|AAA Chemistry|Aaron Chemicals LLC|AbaChemScene|ABBLIS Chemicals|abcr GmbH|Abe Lab, University of Texas MD Anderson Cancer Center|ABI Chem|AbMole Bioscience|Acadechem|Accela ChemBio Inc.|Achemica|Achemtek|Acmec Biochemical|Activate Scientific|AEchem Scientific Corp., USA|AHH Che…	Chemical Vendors|Curation Efforts|Governmental Organizations|Journal Publishers|Legacy Depositors|NIH Initiatives|Research and Development|Subscription Services	NULL
1049	Pyridine	1.17416	16.7855	PYRIDINE|110-86-1|Azabenzene|Azine|Pyridin|Piridina|Pirydyna|Pyridin [German]|Pirydyna [Polish]|Piridina [Italian]|RCRA waste number U196|Caswell No. 717|NCI-C55301|FEMA No. 2966|FEMA Number 2966|CCRIS 2926|HSDB 118|CHEBI:16227|CP 32|EINECS 203-809-9|NSC 406123|pyridine-ring|pyridine-|UNII-NH9L3PP67S|NH9L3PP67S|EPA Pesticide Chemical Code 069202|DTXSID9021924|AI3-01240|NSC-141574|NSC-406123|PYRID…	79100	C5H5N	12900	30900	0.700	6	0	1	0	InChI=1S/C5H5N/c1-2-4-6-5-3-1/h1-5H	C1=CC=NC=C1	C1=CC=NC=C1	JUJWROOIHBZHMG-UHFFFAOYSA-N	pyridine	790422	790422	0	1	0	0	0	0	0	0	0	80332	178813	89063	2D+3D	NULL	Biological Test Results|Chemical and Physical Properties|Classification|Food Additives and Ingredients|Identification|Literature|Patents|Pharmacology and Biochemistry|Safety and Hazards|Toxicity|Use and Manufacturing	15	248|421|426|427|433|434|435|445|530|540|541|542|543|544|545|546|584|585|595|596|603|605|654|655|656|657|658|659|660|661|662|663|664|665|666|667|875|880|881|884|885|886|887|889|892|893|894|900|902|912|921|923|924|925|926|938|946|947|948|955|960|961|962|963|964|965|966|967|968|969|970|971|972|973|974|975|976|977|978|979|980|981|982|983|984|985|986|987|988|989|993|994|995|1030|1188|1189|1194|1199|12…	20040916	001Chemical|10X CHEM|1st Scientific|3B Scientific (Wuhan) Corp|3WAY PHARM INC|A&J Pharmtech CO., LTD.|A2B Chem|A2Z Chemical|AA BLOCKS|AAA Chemistry|Aaron Chemicals LLC|AbaChemScene|ABBLIS Chemicals|abcr GmbH|ABI Chem|AbMole Bioscience|AbovChem LLC|Acadechem|Accela ChemBio Inc.|Aceschem Inc|Achemica|Achemo Scientific Limited|Achemtek|Acmec Biochemical|Acorn PharmaTech Product List|Activate Scienti…	Chemical Vendors|Curation Efforts|Governmental Organizations|Journal Publishers|Legacy Depositors|NIH Initiatives|Research and Development|Subscription Services	NULL
1146	Trimethylamine	1.33333	3.12431	trimethylamine|N,N-dimethylmethanamine|75-50-3|Methanamine, N,N-dimethyl-|N-Trimethylamine|Dimethylmethaneamine|Trimethylamin|(CH3)3N|FEMA No. 3241|FEMA Number 3241|N,N,N-trimethylamine|NMe3|Trimethylamine anhydrous|CCRIS 6283|HSDB 808|trimethyl-amine|AI3-15639|EINECS 200-875-0|UNII-LHH7G8O305|UN1083|UN1297|TRIMETHYLAMINUM|LHH7G8O305|tridimethylaminomethane|DTXSID2026238|Trimethyl-d9-amine|CHEBI:…	59110	C3H9N	3200	8000	0.300	4	0	1	0	InChI=1S/C3H9N/c1-4(2)3/h1-3H3	CN(C)C	CN(C)C	GETQZCLCWQTVFV-UHFFFAOYSA-N	N,N-dimethylmethanamine	590735	590735	0	1	0	0	0	0	0	0	0	9170	40642	18790	2D+3D	NULL	Biological Test Results|Chemical and Physical Properties|Classification|Drug and Medication Information|Food Additives and Ingredients|Identification|Literature|Patents|Pharmacology and Biochemistry|Safety and Hazards|Toxicity|Use and Manufacturing	16	19262|146636|147084|233502|494749|651631|651632|651633|651634|720516|720552|720634|720635|720637|720674|720675|720678|720679|720680|720681|720682|720683|720684|720685|720686|720687|720691|720692|720693|720719|720725|743012|743014|743015|743033|743035|743036|743040|743041|743042|743053|743054|743063|743064|743065|743066|743067|743069|743074|743075|743077|743078|743079|743080|743081|743083|743084|7…	20040916	001Chemical|10X CHEM|3B Scientific (Wuhan) Corp|3WAY PHARM INC|A2B Chem|A2Z Chemical|AA BLOCKS|AAA Chemistry|Aaron Chemicals LLC|AbaChemScene|ABBLIS Chemicals|abcr GmbH|ABI Chem|AbovChem LLC|Acadechem|Accela ChemBio Inc.|Achemica|Achemtek|Acorn PharmaTech Product List|AEchem Scientific Corp., USA|AHH Chemical co.,ltd|AK Scientific, Inc. (AKSCI)|AKos Consulting & Solutions|Aladdin|Alfa Chemistry|A…	Chemical Vendors|Curation Efforts|Governmental Organizations|Journal Publishers|Legacy Depositors|NIH Initiatives|Research and Development|Subscription Services	NULL
1254	Menthol	3.6	0	MENTHOL|dl-Menthol|1490-04-6|2-Isopropyl-5-methylcyclohexanol|15356-70-4|89-78-1|Cyclohexanol, 5-methyl-2-(1-methylethyl)-|Menthyl alcohol|p-Menthan-3-ol|Mentholum|Caswell No. 540|Mineral ice|Hexahydrothymol|5-methyl-2-propan-2-ylcyclohexan-1-ol|3-Hydroxy-p-menthane|CCRIS 9231|(+/-)-Menthol|EINECS 216-074-4|Neomenthol|Menthol [USP]|EPA Pesticide Chemical Code 051601|rac-Menthol|HSDB 593|DTXSID802…	156260	C10H20O	20200	120000	3000	11	1	1	1	InChI=1S/C10H20O/c1-7(2)9-5-4-8(3)6-10(9)11/h7-11H,4-6H2,1-3H3	CC1CCC(C(C1)O)C(C)C	CC1CCC(C(C1)O)C(C)C	NOOLISFMXDJSKH-UHFFFAOYSA-N	5-methyl-2-propan-2-ylcyclohexan-1-ol	156151	156151	0	1	0	3	0	3	0	0	0	10154	106666	36026	2D+3D	Menthol	Biological Test Results|Chemical and Physical Properties|Classification|Drug and Medication Information|Food Additives and Ingredients|Identification|Literature|Patents|Pharmacology and Biochemistry|Safety and Hazards|Toxicity|Use and Manufacturing	16	880|881|894|1030|1189|1194|1195|1199|1205|1208|1379|1452|1457|1460|1463|1467|1468|1469|1471|1476|1477|1478|1479|1487|1490|1688|1766|1768|1865|1948|2101|2107|2112|2314|2315|2451|2472|2528|2546|2549|2551|2662|331812|332912|338297|338298|338299|338300|338303|338304|482139|482142|485281|485290|492961|500218|504327|504332|504749|504832|504834|504847|504865|506713|506714|506715|506716|506717|506718|506…	20050325	001Chemical|10X CHEM|1st Scientific|3B Scientific (Wuhan) Corp|3WAY PHARM INC|A2B Chem|AA BLOCKS|AAA Chemistry|Aaron Chemicals LLC|AbaChemScene|abcr GmbH|ABI Chem|AbMole Bioscience|Acadechem|Accela ChemBio Inc.|Aceschem Inc|Achemica|Achemtek|Acmec Biochemical|Acorn PharmaTech Product List|AHH Chemical co.,ltd|AK Scientific, Inc. (AKSCI)|AKos Consulting & Solutions|Aladdin|Alfa Chemistry|Amadis Ch…	Chemical Vendors|Curation Efforts|Governmental Organizations|Journal Publishers|Legacy Depositors|NIH Initiatives|Research and Development|Subscription Services	C78272 - Agent Affecting Nervous System > C245 - Anesthetic Agent|D003879 - Dermatologic Agents > D000982 - Antipruritics
2537	Camphor	1.66484	5.68761	camphor|76-22-2|2-Camphanone|DL-Camphor|2-Bornanone|(+/-)-Camphor|1,7,7-Trimethylbicyclo[2.2.1]heptan-2-one|Bornan-2-one|(+)-Camphor|Alphanon|Kampfer|21368-68-3|Formosa camphor|Laurel camphor|Matricaria camphor|Camphor, synthetic|Bornane, 2-oxo-|1,7,7-Trimethylnorcamphor|Japan camphor|2-Camphonone|Huile de camphre|2-Kamfanon|l-(-)-Camphor|DL-Bornan-2-one|2-Keto-1,7,7-trimethylnorcamphane|D-(+)-Ca…	152230	C10H16O	17100	217000	2200	11	0	1	0	InChI=1S/C10H16O/c1-9(2)7-4-5-10(9,3)8(11)6-7/h7H,4-6H2,1-3H3	CC1(C2CCC1(C(=O)C2)C)C	CC1(C2CCC1(C(=O)C2)C)C	DSSYKIVIOFKYAU-UHFFFAOYSA-N	1,7,7-trimethylbicyclo[2.2.1]heptan-2-one	152.12	152.12	0	1	0	2	0	2	0	0	0	13816	74296	30414	2D+3D	Camphor	Biological Test Results|Chemical and Physical Properties|Classification|Drug and Medication Information|Food Additives and Ingredients|Identification|Literature|Patents|Pharmacology and Biochemistry|Safety and Hazards|Toxicity|Use and Manufacturing	16	421|426|427|433|434|435|445|530|540|541|542|543|544|545|546|584|585|595|596|603|605|654|655|656|657|658|659|660|661|662|663|664|665|666|667|875|880|881|884|885|886|887|889|892|893|894|900|902|912|921|923|924|925|926|938|946|947|948|955|960|961|962|963|964|965|966|967|968|969|970|971|972|973|974|975|976|977|978|979|980|981|982|983|984|985|986|987|988|989|993|994|995|1030|1452|1457|1458|1469|1471|1…	20050325	001Chemical|10X CHEM|3WAY PHARM INC|A2B Chem|AA BLOCKS|AAA Chemistry|Aaron Chemicals LLC|AbaChemScene|abcr GmbH|ABI Chem|AbMole Bioscience|Accela ChemBio Inc.|Achemica|Achemtek|Acmec Biochemical|Acorn PharmaTech Product List|Activate Scientific|AK Scientific, Inc. (AKSCI)|AKos Consulting & Solutions|Alfa Chemistry|Amadis Chemical|Ambeed|AN PharmaTech|Angene Chemical|Anward|AstaTech, Inc.|Aurora F…	Chemical Vendors|Curation Efforts|Governmental Organizations|Journal Publishers|Legacy Depositors|NIH Initiatives|Research and Development|Subscription Services	C254 - Anti-Infective Agent > C28394 - Topical Anti-Infective Agent|D000890 - Anti-Infective Agents
2682	Cetyl Alcohol	16	0	1-Hexadecanol|cetyl alcohol|Hexadecan-1-ol|36653-82-4|HEXADECANOL|Cetanol|Palmityl alcohol|Hexadecyl alcohol|N-Hexadecanol|n-1-Hexadecanol|n-Cetyl alcohol|Cetaffine|Cetylol|Ethal|Ethol|Cetylic alcohol|n-Hexadecyl alcohol|Cetal|Crodacol C|Loxanwachs SK|Loxanol K extra|Elfacos C|Loxanol K|1-Hexadecyl alcohol|Atalco C|Cetalol CA|Crodacol-CAS|Crodacol-CAT|Siponol CC|Lanol C|1-Cetanol|Hyfatol 16|Cacha…	242440	C16H34O	20200	123000	7300	17	1	1	14	InChI=1S/C16H34O/c1-2-3-4-5-6-7-8-9-10-11-12-13-14-15-16-17/h17H,2-16H2,1H3	CCCCCCCCCCCCCCCCO	CCCCCCCCCCCCCCCCO	BXWNKGSJHAJOGX-UHFFFAOYSA-N	hexadecan-1-ol	242261	242261	0	1	0	0	0	0	0	0	0	2396	198643	67859	2D+3D	NULL	Biological Test Results|Chemical and Physical Properties|Classification|Drug and Medication Information|Food Additives and Ingredients|Literature|Patents|Pharmacology and Biochemistry|Safety and Hazards|Toxicity|Use and Manufacturing	15	155|157|161|165|167|175|880|881|894|1030|1379|1452|1457|1460|1463|1467|1468|1469|1471|1476|1477|1478|1479|1487|1490|1688|1766|1768|1865|1948|2101|2107|2112|2314|2315|2451|2472|2517|2528|2546|2549|2551|2662|160385|205701|332912|376837|376838|376839|376840|376841|376842|485281|485290|492961|504327|504332|504749|504832|504834|504847|504865|588513|588514|588515|588516|588526|588527|588532|588533|5885…	20040916	001Chemical|10X CHEM|3B Scientific (Wuhan) Corp|3WAY PHARM INC|A2B Chem|AA BLOCKS|AAA Chemistry|AbaChemScene|abcr GmbH|ABI Chem|AbMole Bioscience|Acadechem|Achemica|Acmec Biochemical|AHH Chemical co.,ltd|AK Scientific, Inc. (AKSCI)|AKos Consulting & Solutions|Aladdin|Alfa Chemistry|Alichem|Ambeed|Ambinter|AN PharmaTech|Angene Chemical|Anward|ApexBio Technology|Apexmol|Aronis|Aurora Fine Chemicals…	Chemical Vendors|Curation Efforts|Governmental Organizations|Journal Publishers|Legacy Depositors|NIH Initiatives|Research and Development|Subscription Services	NULL
2758	Eucalyptol	2.025	0	Eucalyptol|cineole|1,8-Cineole|470-82-6|1,8-Cineol|Cajeputol|1,8-Epoxy-p-menthane|Eucalyptole|Eucapur|Zineol|Terpan|p-Cineole|1,3,3-Trimethyl-2-oxabicyclo[2.2.2]octane|1,8-Oxido-p-menthane|Eukalyptol|CINEOL|Cucalyptol|Soledum|8000-48-4|p-Menthane, 1,8-epoxy-|Eukalyptol [Czech]|Eucalyptol (natural)|FEMA No. 2465|2-Oxabicyclo[2.2.2]octane, 1,3,3-trimethyl-|Cineole (VAN)|Eucaly|NCI-C56575|NSC-6171|2…	154250	C10H18O	9200	164000	2500	11	0	1	0	InChI=1S/C10H18O/c1-9(2)8-4-6-10(3,11-9)7-5-8/h8H,4-7H2,1-3H3	CC1(C2CCC(O1)(CC2)C)C	CC1(C2CCC(O1)(CC2)C)C	WEEGYLXZBRQIMU-UHFFFAOYSA-N	1,3,3-trimethyl-2-oxabicyclo[2.2.2]octane	154136	154136	0	1	0	0	0	0	0	0	0	5710	60227	21216	2D+3D	Eucalyptol	Biological Test Results|Chemical and Physical Properties|Classification|Drug and Medication Information|Food Additives and Ingredients|Literature|Patents|Pharmacology and Biochemistry|Safety and Hazards|Toxicity|Use and Manufacturing	15	1|3|5|7|9|11|13|15|17|19|21|23|25|27|29|31|33|35|37|39|45|47|49|51|53|55|57|59|61|63|65|67|69|71|73|75|77|79|81|83|93|99|101|103|105|107|109|111|113|115|117|119|121|123|125|127|129|131|133|135|137|139|141|143|145|155|157|161|165|167|175|328|421|426|427|433|434|435|445|530|540|541|542|543|544|545|546|584|585|595|596|603|605|654|655|656|657|658|659|660|661|662|663|664|665|666|667|875|880|881|884|88…	20040916	001Chemical|10X CHEM|3B Scientific (Wuhan) Corp|A2B Chem|AA BLOCKS|AbaChemScene|abcr GmbH|ABI Chem|AbMole Bioscience|Acadechem|Achemtek|Acorn PharmaTech Product List|Adooq BioScience|AHH Chemical co.,ltd|AK Scientific, Inc. (AKSCI)|AKos Consulting & Solutions|Aladdin|Alfa Chemistry|AN PharmaTech|AstaTech, Inc.|Aurora Fine Chemicals LLC|AvaChem Scientific|BenchChem|Bestdo Inc|Bic Biotech|BIDD|Bind…	Chemical Vendors|Curation Efforts|Governmental Organizations|Journal Publishers|Legacy Depositors|NIH Initiatives|Research and Development|Subscription Services	D000074385 - Food Ingredients > D005503 - Food Additives|D002491 - Central Nervous System Agents|R - Respiratory system > R05 - Cough and cold preparations > R05C - Expectorants, excl. combinations with cough suppressants > R05CA - Expectorants|D012997 - Solvents|C78273 - Agent Affecting Respiratory System > C74536 - Mucolytic Agent|D010592 - Pharmaceutic Aids > D005421 - Flavoring Agents|D010575…
2879	P-Cresol	1.69485	0	4-methylphenol|P-CRESOL|106-44-5|4-Cresol|4-Hydroxytoluene|p-Methylphenol|para-Cresol|Phenol, 4-methyl-|p-Hydroxytoluene|p-Tolyl alcohol|p-Kresol|p-Oxytoluene|p-Toluol|p-Cresylic acid|1-Hydroxy-4-methylbenzene|Paracresol|p-Methylhydroxybenzene|1-Methyl-4-hydroxybenzene|Paramethyl phenol|para-Cresylic acid|4-methyl phenol|Cresol, para-|Cresol, p-|p-Kresol [German]|Cresol, p-isomer|FEMA No. 2337|CR…	108140	C7H8O	20200	62800	1900	8	1	1	0	InChI=1S/C7H8O/c1-6-2-4-7(8)5-3-6/h2-5,8H,1H3	CC1=CC=C(C=C1)O	CC1=CC=C(C=C1)O	IWDCLRJOBJJRNH-UHFFFAOYSA-N	4-methylphenol	108058	108058	0	1	0	0	0	0	0	0	0	9752	149843	64725	2D+3D	NULL	Biological Test Results|Chemical and Physical Properties|Classification|Drug and Medication Information|Food Additives and Ingredients|Identification|Literature|Patents|Pharmacology and Biochemistry|Safety and Hazards|Toxicity|Use and Manufacturing	16	155|157|161|165|167|175|421|426|427|433|434|435|445|530|540|541|542|543|544|545|546|584|585|595|596|603|605|654|655|656|657|658|659|660|661|662|663|664|665|666|667|747|875|880|881|884|885|886|887|889|892|893|894|900|902|910|912|921|923|924|925|926|927|930|938|940|946|947|948|955|960|961|962|963|964|965|966|967|968|969|970|971|972|973|974|975|976|977|978|979|980|981|982|983|984|985|986|987|988|989…	20040916	001Chemical|10X CHEM|3B Scientific (Wuhan) Corp|3WAY PHARM INC|A&J Pharmtech CO., LTD.|A2B Chem|AA BLOCKS|AAA Chemistry|Aaron Chemicals LLC|AbaChemScene|ABBLIS Chemicals|abcr GmbH|ABI Chem|AbMole Bioscience|AbovChem LLC|Acadechem|Aceschem Inc|Achemica|Achemtek|AHH Chemical co.,ltd|AK Scientific, Inc. (AKSCI)|AKos Consulting & Solutions|Alfa Chemistry|Amadis Chemical|Ambinter|AN PharmaTech|Angene …	Chemical Vendors|Curation Efforts|Governmental Organizations|Journal Publishers|Legacy Depositors|NIH Initiatives|Research and Development|Subscription Services	NULL
2969	Capric Acid	8.32036	7.74546	Decanoic acid|CAPRIC ACID|334-48-5|n-Decanoic acid|n-Capric acid|Decoic acid|Decylic acid|Caprinic acid|n-Decylic acid|1-Nonanecarboxylic acid|Caprynic acid|n-Decoic acid|Hexacid 1095|Econosan Acid Sanitizer|NSC 5025|Decanoic acid (natural)|FEMA No. 2364|C10:0|Dekansaeure|Emery 659|Kaprinsaeure|CCRIS 4610|HSDB 2751|EINECS 206-376-4|UNII-4G9EDB6V73|EPA Pesticide Chemical Code 128955|BRN 1754556|4G…	172260	C10H20O2	37300	110000	4100	12	1	2	8	InChI=1S/C10H20O2/c1-2-3-4-5-6-7-8-9-10(11)12/h2-9H2,1H3,(H,11,12)	CCCCCCCCCC(=O)O	CCCCCCCCCC(=O)O	GHVNFZFCNZKVNT-UHFFFAOYSA-N	decanoic acid	172146	172146	0	1	0	0	0	0	0	0	0	5634	127178	48033	2D+3D	NULL	Agrochemical Information|Biological Test Results|Chemical and Physical Properties|Classification|Drug and Medication Information|Food Additives and Ingredients|Identification|Literature|Patents|Pharmacology and Biochemistry|Safety and Hazards|Toxicity|Use and Manufacturing	17	421|426|427|433|434|435|445|530|540|541|542|543|544|545|546|584|585|595|596|603|605|654|655|656|657|658|659|660|661|662|663|664|665|666|667|875|880|881|884|885|886|887|889|892|893|894|900|902|912|921|923|924|925|926|938|946|947|948|955|960|961|962|963|964|965|966|967|968|969|970|971|972|973|974|975|976|977|978|979|980|981|982|983|984|985|986|987|988|989|993|994|995|1030|1201|1452|1457|1458|1469|1…	20040916	001Chemical|10X CHEM|1st Scientific|3B Scientific (Wuhan) Corp|3WAY PHARM INC|A2B Chem|AA BLOCKS|AAA Chemistry|Aaron Chemicals LLC|AbaChemScene|abcr GmbH|ABI Chem|Acadechem|Accela ChemBio Inc.|Achemica|Achemtek|Acmec Biochemical|Activate Scientific|AHH Chemical co.,ltd|AK Scientific, Inc. (AKSCI)|AKos Consulting & Solutions|Alfa Chemistry|Alichem|Amadis Chemical|Ambeed|Ambinter|AN PharmaTech|Anwa…	Chemical Vendors|Curation Efforts|Governmental Organizations|Journal Publishers|Legacy Depositors|NIH Initiatives|Research and Development|Subscription Services	D000890 - Anti-Infective Agents > D000935 - Antifungal Agents
3026	Dibutyl Phthalate	8.44978	15.4909	dibutyl phthalate|84-74-2|Di-n-butyl phthalate|n-Butyl phthalate|Butyl phthalate|Genoplast B|Palatinol C|Celluflex DPB|DIBUTYLPHTHALATE|Unimoll DB|Staflex DBP|Elaol|Ergoplast FDB|Witcizer 300|Kodaflex DBP|Dibutyl 1,2-benzenedicarboxylate|Hexaplas M/B|Dibutyl-o-phthalate|Phthalic acid dibutyl ester|dibutyl benzene-1,2-dicarboxylate|1,2-Benzenedicarboxylic acid, dibutyl ester|DBP (ester)|N-Butylpht…	278340	C16H22O4	52600	271000	4700	20	0	4	10	InChI=1S/C16H22O4/c1-3-5-11-19-15(17)13-9-7-8-10-14(13)16(18)20-12-6-4-2/h7-10H,3-6,11-12H2,1-2H3	CCCCOC(=O)C1=CC=CC=C1C(=O)OCCCC	CCCCOC(=O)C1=CC=CC=C1C(=O)OCCCC	DOIRQSBPFJWKBE-UHFFFAOYSA-N	dibutyl benzene-1,2-dicarboxylate	278152	278152	0	1	0	0	0	0	0	0	0	7776	86461	39291	2D+3D	Dibutyl Phthalate	Biological Test Results|Chemical and Physical Properties|Classification|Drug and Medication Information|Identification|Literature|Patents|Pharmacology and Biochemistry|Safety and Hazards|Toxicity|Use and Manufacturing	15	421|426|427|433|434|435|445|530|540|541|542|543|544|545|546|584|585|595|596|603|605|654|655|656|657|658|659|660|661|662|663|664|665|666|667|875|880|881|884|885|886|887|889|892|893|894|900|902|910|912|921|923|924|925|926|927|930|938|940|946|947|948|955|960|961|962|963|964|965|966|967|968|969|970|971|972|973|974|975|976|977|978|979|980|981|982|983|984|985|986|987|988|989|993|994|995|1030|1188|1204|…	20050325	001Chemical|3B Scientific (Wuhan) Corp|3WAY PHARM INC|A&J Pharmtech CO., LTD.|A2B Chem|AA BLOCKS|AAA Chemistry|AbaChemScene|abcr GmbH|Abe Lab, University of Texas MD Anderson Cancer Center|ABI Chem|AbMole Bioscience|Acadechem|Achemica|Achemtek|Acmec Biochemical|AK Scientific, Inc. (AKSCI)|AKos Consulting & Solutions|Alfa Chemistry|Alichem|AN PharmaTech|Anward|Ark Pharma Scientific Limited|Aurora …	Chemical Vendors|Curation Efforts|Governmental Organizations|Journal Publishers|Legacy Depositors|NIH Initiatives|Research and Development|Subscription Services	D010968 - Plasticizers|P - Antiparasitic products, insecticides and repellents > P03 - Ectoparasiticides, incl. scabicides, insecticides and repellents > P03B - Insecticides and repellents
3314	Eugenol	3.5538	0	eugenol|97-53-0|4-Allyl-2-methoxyphenol|4-Allylguaiacol|Eugenic acid|Allylguaiacol|p-Eugenol|Caryophyllic acid|p-Allylguaiacol|2-Methoxy-4-prop-2-enylphenol|2-Methoxy-4-allylphenol|Engenol|Phenol, 2-methoxy-4-(2-propenyl)-|1,3,4-Eugenol|2-Methoxy-4-(2-propenyl)phenol|5-Allylguaiacol|Synthetic eugenol|1-Hydroxy-2-methoxy-4-allylbenzene|4-Allylcatechol-2-methyl ether|2-Methoxy-1-hydroxy-4-allylbenz…	164200	C10H12O2	29500	145000	2000	12	1	2	3	InChI=1S/C10H12O2/c1-3-4-8-5-6-9(11)10(7-8)12-2/h3,5-7,11H,1,4H2,2H3	COC1=C(C=CC(=C1)CC=C)O	COC1=C(C=CC(=C1)CC=C)O	RRAFCDWBNXTKKO-UHFFFAOYSA-N	2-methoxy-4-prop-2-enylphenol	164084	164084	0	1	0	0	0	0	0	0	0	11067	95279	31257	2D+3D	Eugenol	Agrochemical Information|Biological Test Results|Chemical and Physical Properties|Classification|Drug and Medication Information|Food Additives and Ingredients|Identification|Literature|Patents|Pharmacology and Biochemistry|Safety and Hazards|Toxicity|Use and Manufacturing	17	155|157|161|165|167|175|248|330|421|426|427|433|434|435|445|530|540|541|542|543|544|545|546|584|585|595|596|603|605|608|654|655|656|657|658|659|660|661|662|663|664|665|666|667|875|880|881|884|885|886|887|889|892|893|894|900|901|902|910|912|921|923|924|925|926|927|930|938|940|946|947|948|955|960|961|962|963|964|965|966|967|968|969|970|971|972|973|974|975|976|977|978|979|980|981|982|983|984|985|986…	20040916	001Chemical|10X CHEM|3B Scientific (Wuhan) Corp|3WAY PHARM INC|A&J Pharmtech CO., LTD.|A2B Chem|AA BLOCKS|AAA Chemistry|Aaron Chemicals LLC|AbaChemScene|abcr GmbH|Abe Lab, University of Texas MD Anderson Cancer Center|ABI Chem|AbMole Bioscience|Acadechem|Achemica|Achemtek|Acmec Biochemical|Acorn PharmaTech Product List|Adooq BioScience|AHH Chemical co.,ltd|AK Scientific, Inc. (AKSCI)|AKos Consult…	Chemical Vendors|Curation Efforts|Governmental Organizations|Journal Publishers|Legacy Depositors|NIH Initiatives|Research and Development|Subscription Services	C78272 - Agent Affecting Nervous System > C245 - Anesthetic Agent|D000890 - Anti-Infective Agents|D012997 - Solvents
3893	Lauric Acid	10.287	7.74546	lauric acid|DODECANOIC ACID|143-07-7|n-Dodecanoic acid|Dodecylic acid|Vulvic acid|Laurostearic acid|Dodecoic acid|Duodecylic acid|1-Undecanecarboxylic acid|Aliphat No. 4|Ninol AA62 Extra|Wecoline 1295|Hydrofol acid 1255|Hydrofol acid 1295|Dodecanoate|Duodecyclic acid|Hystrene 9512|Univol U-314|Lauric acid, pure|Dodecylcarboxylate|Lauric acid (natural)|Laurinsaeure|Undecane-1-carboxylic acid|ABL|N…	200320	C12H24O2	37300	132000	4200	14	1	2	10	InChI=1S/C12H24O2/c1-2-3-4-5-6-7-8-9-10-11-12(13)14/h2-11H2,1H3,(H,13,14)	CCCCCCCCCCCC(=O)O	CCCCCCCCCCCC(=O)O	POULHZVOKOAJMA-UHFFFAOYSA-N	dodecanoic acid	200178	200178	0	1	0	0	0	0	0	0	0	8864	215886	80669	2D+3D	NULL	Agrochemical Information|Biological Test Results|Chemical and Physical Properties|Classification|Drug and Medication Information|Food Additives and Ingredients|Identification|Literature|Patents|Pharmacology and Biochemistry|Safety and Hazards|Toxicity|Use and Manufacturing	17	155|157|161|165|167|175|248|421|426|427|433|434|435|445|530|540|541|542|543|544|545|546|584|585|595|596|603|605|654|655|656|657|658|659|660|661|662|663|664|665|666|667|875|880|881|884|885|886|887|889|892|893|894|900|902|912|921|923|924|925|926|938|946|947|948|955|960|961|962|963|964|965|966|967|968|969|970|971|972|973|974|975|976|977|978|979|980|981|982|983|984|985|986|987|988|989|993|994|995|103…	20040916	001Chemical|10X CHEM|1st Scientific|3B Scientific (Wuhan) Corp|3WAY PHARM INC|A2B Chem|AA BLOCKS|AAA Chemistry|Aaron Chemicals LLC|AbaChemScene|abcr GmbH|ABI Chem|AbMole Bioscience|Acadechem|Achemica|Acmec Biochemical|Adooq BioScience|AHH Chemical co.,ltd|AK Scientific, Inc. (AKSCI)|AKos Consulting & Solutions|Aladdin|Alfa Chemistry|Alichem|Amadis Chemical|Ambeed|Ambinter|AN PharmaTech|Angene Che…	Chemical Vendors|Curation Efforts|Governmental Organizations|Journal Publishers|Legacy Depositors|NIH Initiatives|Research and Development|Subscription Services	NULL
4133	Methyl Salicylate	2.85469	7.74546	methyl salicylate|Methyl 2-hydroxybenzoate|119-36-8|Analgit|2-Carbomethoxyphenol|Gaultheriaoel|Wintergruenoel|Flucarmit|Exagien|2-Hydroxybenzoic acid methyl ester|Methyl o-hydroxybenzoate|Betula|2-(Methoxycarbonyl)phenol|methylsalicylate|Betula Lenta|Salicylic acid, methyl ester|Benzoic acid, 2-hydroxy-, methyl ester|FEMA No. 2745|68917-75-9|PredaLure|Caswell No. 577|Oils,wintergreen|Anthrapole N…	152150	C8H8O3	46500	144000	2300	11	1	3	2	InChI=1S/C8H8O3/c1-11-8(10)6-4-2-3-5-7(6)9/h2-5,9H,1H3	COC(=O)C1=CC=CC=C1O	COC(=O)C1=CC=CC=C1O	OSWPMRLSEDHDFF-UHFFFAOYSA-N	methyl 2-hydroxybenzoate	152047	152047	0	1	0	0	0	0	0	0	0	5611	82292	28650	2D+3D	NULL	Biological Test Results|Chemical and Physical Properties|Classification|Drug and Medication Information|Food Additives and Ingredients|Identification|Literature|Patents|Pharmacology and Biochemistry|Safety and Hazards|Toxicity|Use and Manufacturing	16	155|157|161|165|167|175|421|426|427|433|434|435|445|530|540|541|542|543|544|545|546|584|585|595|596|603|605|654|655|656|657|658|659|660|661|662|663|664|665|666|667|875|880|881|884|885|886|887|889|892|893|894|900|902|912|921|923|924|925|926|938|946|947|948|955|960|961|962|963|964|965|966|967|968|969|970|971|972|973|974|975|976|977|978|979|980|981|982|983|984|985|986|987|988|989|993|994|995|1030|14…	20050325	001Chemical|10X CHEM|3B Scientific (Wuhan) Corp|3WAY PHARM INC|A&J Pharmtech CO., LTD.|A2B Chem|AA BLOCKS|Aaron Chemicals LLC|AbaChemScene|abcr GmbH|ABI Chem|Acadechem|Accela ChemBio Inc.|Achemica|Achemo Scientific Limited|Achemtek|Acmec Biochemical|Acorn PharmaTech Product List|AHH Chemical co.,ltd|AK Scientific, Inc. (AKSCI)|AKos Consulting & Solutions|Alfa Chemistry|Alichem|Amadis Chemical|Amb…	Chemical Vendors|Curation Efforts|Governmental Organizations|Journal Publishers|Legacy Depositors|NIH Initiatives|Research and Development|Subscription Services	C78272 - Agent Affecting Nervous System > C241 - Analgesic Agent > C2198 - Nonnarcotic Analgesic|D000893 - Anti-Inflammatory Agents > D000894 - Anti-Inflammatory Agents, Non-Steroidal > D012459 - Salicylates|D005404 - Fixatives|D018501 - Antirheumatic Agents
4284	Diethyltoluamide	4.19092	8.3831	Diethyltoluamide|DEET|134-62-3|N,N-Diethyl-3-methylbenzamide|N,N-Diethyl-m-toluamide|Diethyl toluamide|Metadelphene|Delphene|Dieltamid|Flypel|3-Methyl-N,N-diethylbenzamide|Benzamide, N,N-diethyl-3-methyl-|Detamide|Autan|m-Delphene|Repudin-Special|Repel|M-Det|Naugatuck DET|m-DETA|Repper-DET|m-Toluic acid diethylamide|Muscol|Diethyl-m-toluamide|N,N-Diethyl-meta-toluamide|Diethyltoluamidum|Repper DE…	191270	C12H17NO	20300	187000	2000	14	0	1	3	InChI=1S/C12H17NO/c1-4-13(5-2)12(14)11-8-6-7-10(3)9-11/h6-9H,4-5H2,1-3H3	CCN(CC)C(=O)C1=CC=CC(=C1)C	CCN(CC)C(=O)C1=CC=CC(=C1)C	MMOXZBCLCQITDF-UHFFFAOYSA-N	N,N-diethyl-3-methylbenzamide	191131	191131	0	1	0	0	0	0	0	0	0	2517	26054	7736	2D+3D	DEET	Agrochemical Information|Biological Test Results|Chemical and Physical Properties|Classification|Drug and Medication Information|Identification|Literature|Patents|Pharmacology and Biochemistry|Safety and Hazards|Toxicity|Use and Manufacturing	16	155|157|161|165|167|175|421|426|427|433|434|435|445|530|540|541|542|543|544|545|546|584|585|595|596|603|605|654|655|656|657|658|659|660|661|662|663|664|665|666|667|875|880|881|884|885|886|887|889|892|893|894|900|902|910|912|921|923|924|925|926|927|930|938|940|946|947|948|955|960|961|962|963|964|965|966|967|968|969|970|971|972|973|974|975|976|977|978|979|980|981|982|983|984|985|986|987|988|989|993…	20050325	001Chemical|10X CHEM|3B Scientific (Wuhan) Corp|3WAY PHARM INC|A&J Pharmtech CO., LTD.|A2B Chem|AA BLOCKS|AAA Chemistry|Aaron Chemicals LLC|AbaChemScene|abcr GmbH|Abe Lab, University of Texas MD Anderson Cancer Center|ABI Chem|AbMole Bioscience|AbovChem LLC|Acadechem|Accela ChemBio Inc.|Achemica|Achemo Scientific Limited|Achemtek|Acmec Biochemical|AHH Chemical co.,ltd|AK Scientific, Inc. (AKSCI)|…	Chemical Vendors|Curation Efforts|Governmental Organizations|Journal Publishers|Legacy Depositors|NIH Initiatives|Research and Development|Subscription Services	D010575 - Pesticides > D007302 - Insect Repellents|D016573 - Agrochemicals|D020011 - Protective Agents|P - Antiparasitic products, insecticides and repellents > P03 - Ectoparasiticides, incl. scabicides, insecticides and repellents > P03B - Insecticides and repellents
6054	Phenylethyl Alcohol	2.7933	0	2-PHENYLETHANOL|Phenethyl alcohol|Phenylethyl alcohol|60-12-8|Benzeneethanol|Phenylethanol|Benzyl carbinol|Phenethanol|2-Phenylethyl alcohol|2-PHENYL-ETHANOL|beta-Phenylethanol|2-Phenethyl alcohol|Benzylmethanol|2-Phenylethan-1-Ol|Benzylcarbinol|Methanol, benzyl-|2-Hydroxyethylbenzene|1-Phenyl-2-ethanol|Ethanol, 2-phenyl-|FEMA No. 2858|2-PEA|Benzenethanol|Phenethylalcohol|Phenyl ethyl alcohol|bet…	122160	C8H10O	20200	65000	1400	9	1	1	2	InChI=1S/C8H10O/c9-7-6-8-4-2-1-3-5-8/h1-5,9H,6-7H2	C1=CC=C(C=C1)CCO	C1=CC=C(C=C1)CCO	WRMNZCZEMHIOCP-UHFFFAOYSA-N	2-phenylethanol	122073	122073	0	1	0	0	0	0	0	0	0	8334	97054	33809	2D+3D	Phenylethyl Alcohol	Biological Test Results|Chemical and Physical Properties|Classification|Drug and Medication Information|Food Additives and Ingredients|Literature|Patents|Pharmacology and Biochemistry|Safety and Hazards|Toxicity|Use and Manufacturing	15	155|157|161|165|167|175|192|228|248|256|270|328|330|1376|1385|1422|1465|1469|1477|1479|1490|1511|1529|1530|1531|1532|1554|1621|1626|1662|1663|1672|1766|1768|1813|1814|1832|1850|1863|1875|1885|1899|1903|1906|1910|1947|1950|1956|1962|1974|1987|2016|2023|2025|2029|2052|2057|2066|2094|2097|2098|2099|2101|2107|2112|2129|2130|2156|2174|2177|2216|2221|2227|2234|2235|2237|2239|2247|2280|2300|2314|2315|23…	20050326	001Chemical|10X CHEM|1st Scientific|3B Scientific (Wuhan) Corp|A&J Pharmtech CO., LTD.|A2B Chem|AA BLOCKS|AAA Chemistry|Aaron Chemicals LLC|AbaChemScene|abcr GmbH|Abe Lab, University of Texas MD Anderson Cancer Center|ABI Chem|AbMole Bioscience|Acadechem|Aceschem Inc|Achemica|Achemtek|Acorn PharmaTech Product List|AEchem Scientific Corp., USA|AK Scientific, Inc. (AKSCI)|AKos Consulting & Solution…	Chemical Vendors|Curation Efforts|Governmental Organizations|Journal Publishers|Legacy Depositors|NIH Initiatives|Research and Development|Subscription Services	C254 - Anti-Infective Agent > C28394 - Topical Anti-Infective Agent|D000890 - Anti-Infective Agents|D004202 - Disinfectants|D010592 - Pharmaceutic Aids
6184	Hexanal	5.03652	0	HEXANAL|Caproaldehyde|66-25-1|Hexaldehyde|Caproic aldehyde|1-Hexanal|Capronaldehyde|n-Hexanal|Hexanaldehyde|n-Caproaldehyde|Hexylaldehyde|Aldehyde C-6|n-Capronaldehyde|n-Caproylaldehyde|Hexoic aldehyde|Hexyl aldehyde|n-Hexaldehyde|C6 aldehyde|n-Caproic aldehyde|Kapronaldehyd|n-Hexylaldehyde|Hexanal (natural)|FEMA No. 2557|FEMA Number 2557|hexan-1-al|NSC 2596|CCRIS 3219|HSDB 560|n-C5H11CHO|UNII-9D…	100160	C6H12O	17100	41400	1800	7	0	1	4	InChI=1S/C6H12O/c1-2-3-4-5-6-7/h6H,2-5H2,1H3	CCCCCC=O	CCCCCC=O	JARKCYVAAOWBJS-UHFFFAOYSA-N	hexanal	100089	100089	0	1	0	0	0	0	0	0	0	7504	94652	34624	2D+3D	NULL	Biological Test Results|Chemical and Physical Properties|Classification|Drug and Medication Information|Food Additives and Ingredients|Identification|Literature|Patents|Pharmacology and Biochemistry|Safety and Hazards|Toxicity|Use and Manufacturing	16	1188|1201|155162|359935|359936|359937|359938|359939|359940|359941|359942|359943|359944|359945|359946|359947|359948|651631|651632|651633|651634|720516|720552|720634|720635|720637|720674|720675|720678|720679|720680|720681|720682|720683|720684|720685|720686|720687|720691|720692|720693|720719|720725|743012|743014|743015|743033|743035|743036|743040|743041|743042|743053|743054|743063|743064|743065|7430…	20050326	001Chemical|10X CHEM|1st Scientific|3B Scientific (Wuhan) Corp|A&J Pharmtech CO., LTD.|A2B Chem|AA BLOCKS|abcr GmbH|ABI Chem|Acadechem|Achemica|Achemtek|AHH Chemical co.,ltd|AK Scientific, Inc. (AKSCI)|AKos Consulting & Solutions|Alfa Chemistry|Amadis Chemical|AN PharmaTech|Angene Chemical|Anward|Aurora Fine Chemicals LLC|Aurum Pharmatech LLC|BenchChem|BindingDB|Biocore|BioCyc|Biosynth|BOC Scienc…	Chemical Vendors|Curation Efforts|Governmental Organizations|Journal Publishers|Legacy Depositors|NIH Initiatives|Research and Development|Subscription Services	D000890 - Anti-Infective Agents > D000935 - Antifungal Agents|D010575 - Pesticides > D007306 - Insecticides|D016573 - Agrochemicals
6276	1-Pentanol	5	0	1-Pentanol|Pentan-1-ol|71-41-0|Amyl alcohol|N-Amyl alcohol|Pentanol|n-Pentanol|Pentyl alcohol|Butylcarbinol|1-Pentyl alcohol|Amylol|n-Butylcarbinol|N-PENTYL ALCOHOL|Pentanol-1|Pentasol|Alcool amylique|Butyl carbinol|n-Amylalkohol|n-Pentan-1-ol|Primary amyl alcohol|Amylalkohol|Amyl alcohol, normal|Pentanol (VAN)|Petan-1-ol|n-Amylalkohol [Czech]|Amyl alcohol (natural)|Alcool amylique [French]|30899…	88150	C5H12O	20200	19900	1600	6	1	1	3	InChI=1S/C5H12O/c1-2-3-4-5-6/h6H,2-5H2,1H3	CCCCCO	CCCCCO	AMQJEAYHLZJPGS-UHFFFAOYSA-N	pentan-1-ol	880888	880888	0	1	0	0	0	0	0	0	0	10603	38380	19601	2D+3D	NULL	Biological Test Results|Chemical and Physical Properties|Classification|Food Additives and Ingredients|Identification|Literature|Patents|Pharmacology and Biochemistry|Safety and Hazards|Toxicity|Use and Manufacturing	15	421|426|427|433|434|435|445|530|540|541|542|543|544|545|546|584|585|595|596|603|605|654|655|656|657|658|659|660|661|662|663|664|665|666|667|875|880|881|884|885|886|887|889|892|893|894|900|902|912|921|923|924|925|926|938|946|947|948|955|960|961|962|963|964|965|966|967|968|969|970|971|972|973|974|975|976|977|978|979|980|981|982|983|984|985|986|987|988|989|993|994|995|1030|1188|1452|1457|1458|1469|1…	20050326	001Chemical|3B Scientific (Wuhan) Corp|3WAY PHARM INC|A&J Pharmtech CO., LTD.|A2B Chem|AA BLOCKS|AAA Chemistry|abcr GmbH|ABI Chem|Acadechem|Achemica|AHH Chemical co.,ltd|AKos Consulting & Solutions|Aladdin|Alfa Chemistry|AN PharmaTech|Angene Chemical|Anward|Aurora Fine Chemicals LLC|BenchChem|BIND|BindingDB|BioCyc|BOC Sciences|ChEBI|Chembase.cn|ChEMBL|ChemDB|Chemenu Inc.|ChemExper Chemical Direct…	Chemical Vendors|Curation Efforts|Governmental Organizations|Journal Publishers|Legacy Depositors|NIH Initiatives|Research and Development|Subscription Services	NULL
6348	Carbon Disulfide	5.43219	12.3312	CARBON DISULFIDE|Carbon disulphide|Carbon bisulfide|75-15-0|Carbon bisulphide|Dithiocarbonic anhydride|Schwefelkohlenstoff|Weeviltox|Wegla dwusiarczek|Solfuro di carbonio|methanedithione|Sulphocarbonic anhydride|Sulphuret of carbon|disulfidocarbon|CARBONDISULFIDE|RCRA waste number P022|Caswell No. 162|NCI-C04591|Carbon bisulfuret|Alcohol of sulfur|Sulfure de carbone|Koolstofdisulfide (zwavelkools…	76150	CS2	64200	18300	2100	3	0	2	0	InChI=1S/CS2/c2-1-3	C(=S)=S	C(=S)=S	QGJOPFRUJISHPQ-UHFFFAOYSA-N	NULL	759441	759441	0	1	0	0	0	0	0	0	0	16136	49066	24195	2D+3D	Carbon Disulfide	Biological Test Results|Chemical and Physical Properties|Classification|Drug and Medication Information|Food Additives and Ingredients|Identification|Literature|Patents|Pharmacology and Biochemistry|Safety and Hazards|Toxicity|Use and Manufacturing	16	421|426|427|433|434|435|445|530|540|541|542|543|544|545|546|584|585|595|596|603|605|654|655|656|657|658|659|660|661|662|663|664|665|666|667|875|880|881|884|885|886|887|889|892|893|894|900|902|912|921|923|924|925|926|938|946|947|948|955|960|961|962|963|964|965|966|967|968|969|970|971|972|973|974|975|976|977|978|979|980|981|982|983|984|985|986|987|988|989|993|994|995|1030|1452|1457|1458|1469|1471|1…	20040916	10X CHEM|3B Scientific (Wuhan) Corp|A2B Chem|AA BLOCKS|AbaChemScene|ABI Chem|Achemica|Acmec Biochemical|AKos Consulting & Solutions|AN PharmaTech|Angene Chemical|AstaTech, Inc.|BenchChem|Bic Biotech|BioCyc|BOC Sciences|ChEBI|Chembase.cn|ChEMBL|ChemDB|Chemenu Inc.|ChemExper Chemical Directory|Chemical Carcinogenesis Research Information System (CCRIS)|ChemIDplus|Chemieliva Pharmaceutical Co., Ltd|…	Chemical Vendors|Curation Efforts|Governmental Organizations|Journal Publishers|Legacy Depositors|NIH Initiatives|Research and Development|Subscription Services	NULL
6549	Linalool, (+/-)-	4.03379	0	Linalool|78-70-6|3,7-Dimethylocta-1,6-dien-3-ol|Linalol|LINALYL ALCOHOL|3,7-Dimethyl-1,6-octadien-3-ol|allo-Ocimenol|beta-Linalool|(+-)-Linalool|Phantol|1,6-Octadien-3-ol, 3,7-dimethyl-|p-Linalool|Linanool|Linolool|(+/-)-linalool|2,6-Dimethyl-2,7-octadien-6-ol|2,6-Dimethylocta-2,7-dien-6-ol|.beta.-Linalool|2,6-Dimethyl-2,7-octadiene-6-ol|FEMA No. 2635|NSC 3789|(RS)-Linalool|DIABEXALL|(1)-3,7-Dime…	154250	C10H18O	20200	154000	2700	11	1	1	4	InChI=1S/C10H18O/c1-5-10(4,11)8-6-7-9(2)3/h5,7,11H,1,6,8H2,2-4H3	CC(=CCCC(C)(C=C)O)C	CC(=CCCC(C)(C=C)O)C	CDOSHBSSFJOMGT-UHFFFAOYSA-N	3,7-dimethylocta-1,6-dien-3-ol	154136	154136	0	1	0	1	0	1	0	0	0	8865	44921	16349	2D+3D	NULL	Agrochemical Information|Biological Test Results|Chemical and Physical Properties|Classification|Drug and Medication Information|Food Additives and Ingredients|Identification|Literature|Patents|Pharmacology and Biochemistry|Safety and Hazards|Toxicity|Use and Manufacturing	17	155|157|161|165|167|175|421|426|427|433|434|435|445|530|540|541|542|543|544|545|546|584|585|595|596|603|605|654|655|656|657|658|659|660|661|662|663|664|665|666|667|875|880|881|884|885|886|887|889|892|893|894|900|901|902|912|921|923|924|925|926|938|946|947|948|955|960|961|962|963|964|965|966|967|968|969|970|971|972|973|974|975|976|977|978|979|980|981|982|983|984|985|986|987|988|989|993|994|995|103…	20040916	001Chemical|10X CHEM|1st Scientific|3B Scientific (Wuhan) Corp|3WAY PHARM INC|A2B Chem|AA BLOCKS|AAA Chemistry|Aaron Chemicals LLC|AbaChemScene|abcr GmbH|ABI Chem|AbMole Bioscience|Acadechem|Accela ChemBio Inc.|Achemica|Acmec Biochemical|Acorn PharmaTech Product List|Activate Scientific|AHH Chemical co.,ltd|AK Scientific, Inc. (AKSCI)|AKos Consulting & Solutions|Alfa Chemistry|Ambeed|AN PharmaTec…	Chemical Vendors|Curation Efforts|Governmental Organizations|Journal Publishers|Legacy Depositors|NIH Initiatives|Research and Development|Subscription Services	D010575 - Pesticides > D007306 - Insecticides|D016573 - Agrochemicals
6557	Isoprene	1.33771	0	ISOPRENE|78-79-5|2-Methyl-1,3-butadiene|2-Methylbuta-1,3-diene|Isopentadiene|2-Methylbutadiene|2-Methyldivinyl|1,3-Butadiene, 2-methyl-|beta-Methylbivinyl|isopreno|isoterpene|Isopren|3-Methyl-1,3-butadiene|CH2=C(CH3)CH=CH2|.beta.-Methylbivinyl|NSC 9237|Naturalrubber|CCRIS 6253|HSDB 620|EINECS 201-143-3|UNII-0A62964IBU|9003-31-0|9006-04-6|DTXSID2020761|NATURAL RUBBER|CHEBI:35194|0A62964IBU|NSC-923…	68120	C5H8	0.000	51100	2500	5	0	0	1	InChI=1S/C5H8/c1-4-5(2)3/h4H,1-2H2,3H3	CC(=C)C=C	CC(=C)C=C	RRHGJUQNOFWUDK-UHFFFAOYSA-N	2-methylbuta-1,3-diene	680626	680626	0	1	0	0	0	0	0	0	0	9820	51421	24412	2D+3D	NULL	Biological Test Results|Chemical and Physical Properties|Classification|Food Additives and Ingredients|Identification|Literature|Patents|Pharmacology and Biochemistry|Safety and Hazards|Toxicity|Use and Manufacturing	15	421|426|427|433|434|435|445|530|540|541|542|543|544|545|546|584|585|595|596|603|605|654|655|656|657|658|659|660|661|662|663|664|665|666|667|875|880|881|884|885|886|887|889|892|893|894|900|902|912|921|923|924|925|926|938|946|947|948|955|960|961|962|963|964|965|966|967|968|969|970|971|972|973|974|975|976|977|978|979|980|981|982|983|984|985|986|987|988|989|993|994|995|1030|1189|1194|1199|1205|1208|1…	20050326	10X CHEM|3B Scientific (Wuhan) Corp|A2B Chem|AA BLOCKS|AAA Chemistry|abcr GmbH|ABI Chem|Acadechem|Achemica|AHH Chemical co.,ltd|AK Scientific, Inc. (AKSCI)|AKos Consulting & Solutions|Alfa Chemistry|Ambinter|AN PharmaTech|Angene Chemical|Anward|Apexmol|Aurora Fine Chemicals LLC|BenchChem|Bic Biotech|Biocore|BioCyc|Biological Magnetic Resonance Data Bank (BMRB)|Biosynth|BOC Sciences|Carcinogenic P…	Chemical Vendors|Curation Efforts|Governmental Organizations|Journal Publishers|Legacy Depositors|NIH Initiatives|Research and Development|Subscription Services	NULL
6568	2-Butanol	2.25	0	2-Butanol|Butan-2-ol|sec-Butanol|78-92-2|SEC-BUTYL ALCOHOL|2-Hydroxybutane|2-Butyl alcohol|Butylene hydrate|1-Methyl-1-propanol|1-Methylpropyl alcohol|s-Butyl alcohol|Methyl ethyl carbinol|s-Butanol|Ethyl methyl carbinol|Butanol secondaire|Butanol-2|1-Methyl propanol|Methylethylcarbinol|Ethylmethyl carbinol|Butyl alcohol, sec-|Alcool butylique secondaire|Methylethyl carbinol|(+/-)-2-Butanol|CCS 3…	74120	C4H10O	20200	19600	0.600	5	1	1	1	InChI=1S/C4H10O/c1-3-4(2)5/h4-5H,3H2,1-2H3	CCC(C)O	CCC(C)O	BTANRVKWQNVYAZ-UHFFFAOYSA-N	butan-2-ol	740732	740732	0	1	0	1	0	1	0	0	0	4228	85312	33892	2D+3D	NULL	Biological Test Results|Chemical and Physical Properties|Classification|Food Additives and Ingredients|Identification|Literature|Patents|Pharmacology and Biochemistry|Safety and Hazards|Toxicity|Use and Manufacturing	15	421|426|427|433|434|435|445|530|540|541|542|543|544|545|546|584|585|595|596|603|605|654|655|656|657|658|659|660|661|662|663|664|665|666|667|875|880|881|884|885|886|887|889|892|893|894|900|902|912|921|923|924|925|926|938|946|947|948|955|960|961|962|963|964|965|966|967|968|969|970|971|972|973|974|975|976|977|978|979|980|981|982|983|984|985|986|987|988|989|993|994|995|1030|1188|1452|1457|1458|1469|1…	20050326	001Chemical|10X CHEM|3B Scientific (Wuhan) Corp|3WAY PHARM INC|A2B Chem|AA BLOCKS|AAA Chemistry|Aaron Chemicals LLC|ABBLIS Chemicals|abcr GmbH|ABI Chem|Acadechem|Accela ChemBio Inc.|Achemica|Achemtek|Acmec Biochemical|AHH Chemical co.,ltd|AKos Consulting & Solutions|Alfa Chemistry|Amadis Chemical|Ambinter|AN PharmaTech|Angene Chemical|Anward|Apexmol|Aurora Fine Chemicals LLC|BenchChem|Bic Biotech…	Chemical Vendors|Curation Efforts|Governmental Organizations|Journal Publishers|Legacy Depositors|NIH Initiatives|Research and Development|Subscription Services	NULL
6569	Methyl Ethyl Ketone	1.68581	5.68761	2-Butanone|METHYL ETHYL KETONE|Butan-2-one|Butanone|78-93-3|Ethyl methyl ketone|Methylethyl ketone|Meetco|Methyl acetone|Methylethylketone|3-Butanone|Ethylmethylketon|ethylmethylketone|Aethylmethylketon|Butanone 2|Acetone, methyl-|Ethyl methyl cetone|Metiletilchetone|Metyloetyloketon|Ketone, ethyl methyl|MEK|ethylmethyl ketone|Metyl ethyl ketone|methylacetone|Metiletilcetona|Oxobutane|RCRA waste …	72110	C4H8O	17100	38900	0.300	5	0	1	1	InChI=1S/C4H8O/c1-3-4(2)5/h3H2,1-2H3	CCC(=O)C	CCC(=O)C	ZWEHNKRNPOVVGH-UHFFFAOYSA-N	butan-2-one	720575	720575	0	1	0	0	0	0	0	0	0	11080	78137	42604	2D+3D	NULL	Biological Test Results|Chemical and Physical Properties|Classification|Drug and Medication Information|Food Additives and Ingredients|Identification|Literature|Patents|Pharmacology and Biochemistry|Safety and Hazards|Toxicity|Use and Manufacturing	16	421|426|427|433|434|435|445|530|540|541|542|543|544|545|546|584|585|595|596|603|605|654|655|656|657|658|659|660|661|662|663|664|665|666|667|875|880|881|884|885|886|887|889|892|893|894|900|902|912|921|923|924|925|926|938|946|947|948|955|960|961|962|963|964|965|966|967|968|969|970|971|972|973|974|975|976|977|978|979|980|981|982|983|984|985|986|987|988|989|993|994|995|1030|1188|1201|1452|1457|1458|1…	20050327	3B Scientific (Wuhan) Corp|A&J Pharmtech CO., LTD.|A2B Chem|AA BLOCKS|AAA Chemistry|abcr GmbH|ABI Chem|Acadechem|Achemtek|AHH Chemical co.,ltd|AK Scientific, Inc. (AKSCI)|AKos Consulting & Solutions|Amadis Chemical|Ambinter|AN PharmaTech|Aurora Fine Chemicals LLC|BenchChem|Bic Biotech|BioCyc|BOC Sciences|BroadPharm|CD Formulation|ChEBI|Chem-Space.com Database|Chembase.cn|ChEMBL|Chemchart|ChemDB|C…	Chemical Vendors|Curation Efforts|Governmental Organizations|Journal Publishers|Legacy Depositors|NIH Initiatives|Research and Development|Subscription Services	NULL
6584	Methyl acetate	1.68581	7.74546	METHYL ACETATE|79-20-9|Methyl ethanoate|Tereton|Acetic acid, methyl ester|Devoton|Acetic acid methyl ester|Methylacetat|Acetate de methyle|Methylacetaat|Methyl acetic ester|Octan metylu|Metile (acetato di)|Methyle (acetate de)|Methylester kiseliny octove|Ethyl ester of monoacetic acid|HSDB 95|Methylacetat [German]|FEMA No. 2676|CH3COOCH3|MeOAc|Methyl ester of acetic acid|NSC 405071|METHYL-ACETATE…	74080	C3H6O2	26300	40200	0.200	5	0	2	1	InChI=1S/C3H6O2/c1-3(4)5-2/h1-2H3	CC(=O)OC	CC(=O)OC	KXKVLQRXCPHEJC-UHFFFAOYSA-N	methyl acetate	740368	740368	0	1	0	0	0	0	0	0	0	4874	34165	16777	2D+3D	NULL	Biological Test Results|Chemical and Physical Properties|Classification|Food Additives and Ingredients|Identification|Literature|Patents|Pharmacology and Biochemistry|Safety and Hazards|Toxicity|Use and Manufacturing	15	421|426|427|433|434|435|445|530|540|541|542|543|544|545|546|584|585|595|596|603|605|654|655|656|657|658|659|660|661|662|663|664|665|666|667|875|880|881|884|885|886|887|889|892|893|894|900|902|912|921|923|924|925|926|938|946|947|948|955|960|961|962|963|964|965|966|967|968|969|970|971|972|973|974|975|976|977|978|979|980|981|982|983|984|985|986|987|988|989|993|994|995|1030|1188|1452|1457|1458|1469|1…	20050326	10X CHEM|3B Scientific (Wuhan) Corp|A&J Pharmtech CO., LTD.|A2B Chem|AA BLOCKS|abcr GmbH|ABI Chem|Acadechem|Achemica|Achemtek|Acmec Biochemical|AK Scientific, Inc. (AKSCI)|AKos Consulting & Solutions|Aladdin|Alfa Chemistry|Amadis Chemical|Ambinter|AN PharmaTech|Angene Chemical|Anward|Aurora Fine Chemicals LLC|BenchChem|Bic Biotech|BioCyc|Biosynth|BOC Sciences|ChEBI|Chem-Space.com Database|Chembas…	Chemical Vendors|Curation Efforts|Governmental Organizations|Journal Publishers|Legacy Depositors|NIH Initiatives|Research and Development|Subscription Services	NULL
6590	Isobutyric acid	1.78731	7.74546	ISOBUTYRIC ACID|2-Methylpropanoic acid|79-31-2|Isobutanoic acid|2-Methylpropionic acid|Dimethylacetic acid|Iso-butyric acid|Isopropylformic acid|Propanoic acid, 2-methyl-|Isobutyrate|Cenex RP b2|alpha-Methylpropanoic acid|alpha-Methylpropionic acid|Acetic acid, dimethyl-|Propionic acid, 2-methyl-|Isobutanoate|Isobutyric acid (natural)|Tenox IBP-2|2-METHYL-PROPIONIC ACID|Kyselina isomaselna|Isobut…	88110	C4H8O2	37300	56600	0.800	6	1	2	1	InChI=1S/C4H8O2/c1-3(2)4(5)6/h3H,1-2H3,(H,5,6)	CC(C)C(=O)O	CC(C)C(=O)O	KQNPFQTWMSNSAP-UHFFFAOYSA-N	2-methylpropanoic acid	880524	880524	0	1	0	0	0	0	0	0	0	3208	116173	47633	2D+3D	NULL	Agrochemical Information|Biological Test Results|Chemical and Physical Properties|Classification|Drug and Medication Information|Food Additives and Ingredients|Identification|Literature|Patents|Pharmacology and Biochemistry|Safety and Hazards|Toxicity|Use and Manufacturing	17	1201|1811|94965|94977|94981|94985|94989|95143|447578|651631|651632|651633|651634|720516|720552|720634|720635|720637|720674|720675|720678|720679|720680|720681|720682|720683|720684|720685|720686|720687|720691|720692|720693|720719|720725|743012|743014|743015|743033|743035|743036|743040|743041|743042|743053|743054|743063|743064|743065|743066|743067|743069|743074|743075|743077|743078|743079|743080|743…	20040916	001Chemical|10X CHEM|1st Scientific|3B Scientific (Wuhan) Corp|3WAY PHARM INC|A&J Pharmtech CO., LTD.|A2B Chem|AA BLOCKS|AAA Chemistry|Aaron Chemicals LLC|AbaChemScene|abcr GmbH|ABI Chem|Acadechem|Achemica|Acmec Biochemical|AHH Chemical co.,ltd|AK Scientific, Inc. (AKSCI)|AKos Consulting & Solutions|Alfa Chemistry|Alichem|Amadis Chemical|Ambeed|Ambinter|AN PharmaTech|Angene Chemical|Anward|Aribo …	Chemical Vendors|Curation Efforts|Governmental Organizations|Journal Publishers|Legacy Depositors|NIH Initiatives|Research and Development|Subscription Services	NULL
6654	alpha-PINENE	1.61603	0	ALPHA-PINENE|80-56-8|2-Pinene|Acintene A|.alpha.-Pinene|2,6,6-Trimethylbicyclo[3.1.1]hept-2-ene|Pinene isomer|pin-2(3)-ene|alfa-Pinene|Sylvapine A|PINENE, ALPHA|(+/-)-alpha-Pinene|(+/-)-2-Pinene|NSC 7727|pin-2-ene|Bicyclo[3.1.1]hept-2-ene, 2,6,6-trimethyl-|Leavo-95|DTXSID4026501|CHEBI:36740|(+-)-2-pinene|NSC-7727|2,6,6-Trimethylbicyclo(3.1.1)-2-hept-2-ene|PC-500(TERPENE)|FEMA No. 2902|alpha-Pinen…	136230	C10H16	0.000	186000	2800	10	0	0	0	InChI=1S/C10H16/c1-7-4-5-8-6-9(7)10(8,2)3/h4,8-9H,5-6H2,1-3H3	CC1=CCC2CC1C2(C)C	CC1=CCC2CC1C2(C)C	GRWFGVWFFZKLTI-UHFFFAOYSA-N	2,6,6-trimethylbicyclo[3.1.1]hept-2-ene	136125	136125	0	1	0	2	0	2	0	0	0	6240	44582	20567	2D+3D	NULL	Agrochemical Information|Biological Test Results|Chemical and Physical Properties|Classification|Drug and Medication Information|Food Additives and Ingredients|Identification|Literature|Patents|Pharmacology and Biochemistry|Safety and Hazards|Toxicity|Use and Manufacturing	17	155|157|161|165|167|175|421|426|427|433|434|435|445|530|540|541|542|543|544|545|546|584|585|595|596|603|605|654|655|656|657|658|659|660|661|662|663|664|665|666|667|875|880|881|884|885|886|887|889|892|893|894|900|902|912|921|923|924|925|926|938|946|947|948|955|960|961|962|963|964|965|966|967|968|969|970|971|972|973|974|975|976|977|978|979|980|981|982|983|984|985|986|987|988|989|993|994|995|1030|14…	20040916	001Chemical|10X CHEM|3WAY PHARM INC|A2B Chem|AA BLOCKS|AAA Chemistry|ABI Chem|Acorn PharmaTech Product List|AKos Consulting & Solutions|Aladdin|Alfa Chemistry|Amadis Chemical|AN PharmaTech|Apexmol|AstaTech, Inc.|BenchChem|Bestdo Inc|BioCrick|BioCyc|Biosynth|BOC Sciences|Cangzhou Enke Pharma Tech Co.,Ltd.|CAPOT|CD Formulation|ChEBI|Chem-Space.com Database|ChemBank|Chembase.cn|ChEMBL|ChemDB|Chemenu…	Chemical Vendors|Curation Efforts|Governmental Organizations|Journal Publishers|Legacy Depositors|NIH Initiatives|Research and Development|Subscription Services	NULL
6736	Skatole	1.59623	0	3-METHYLINDOLE|3-Methyl-1H-indole|Skatole|83-34-1|Scatole|Skatol|1H-Indole, 3-methyl-|beta-Methylindole|Indole, 3-methyl-|3-MI|3-methyl indole|3-Methyl-4,5-benzopyrrole|FEMA No. 3019|CCRIS 8961|NSC 122024|HSDB 3511|EINECS 201-471-7|.beta.-Methylindole|UNII-9W945B5H7R|SKATOLUM|CHEBI:9171|DTXSID8021775|AI3-24372|9W945B5H7R|MFCD00005627|NSC-122024|DTXCID601775|3-methylindole (skatole)|NCGC00167540-0…	131170	C9H9N	15800	122000	2600	10	1	0	0	InChI=1S/C9H9N/c1-7-6-10-9-5-3-2-4-8(7)9/h2-6,10H,1H3	CC1=CNC2=CC=CC=C12	CC1=CNC2=CC=CC=C12	ZFRKQXVRDFCRJG-UHFFFAOYSA-N	3-methyl-1H-indole	131073	131073	0	1	0	0	0	0	0	0	0	2711	19647	7601	2D+3D	Skatole	Biological Test Results|Chemical and Physical Properties|Classification|Drug and Medication Information|Food Additives and Ingredients|Identification|Literature|Patents|Pharmacology and Biochemistry|Safety and Hazards|Toxicity|Use and Manufacturing	16	1188|1471|1490|1688|1766|1768|1850|1863|1899|1903|1906|1947|1950|1962|1974|1987|1996|2016|2023|2025|2029|2052|2057|2066|2101|2129|2130|2174|2177|2234|2235|2280|2300|2380|2391|2435|2445|2462|2517|2520|2521|2524|2528|2540|2544|2546|2551|2557|2599|2606|2629|2650|2661|2662|2676|2685|2690|2716|2717|2718|2751|2796|2797|2805|2806|2825|434955|434962|434973|434989|435003|435005|435022|435030|449728|449762…	20050326	001Chemical|10X CHEM|3B Scientific (Wuhan) Corp|3WAY PHARM INC|A&J Pharmtech CO., LTD.|A2B Chem|A2Z Chemical|AA BLOCKS|AAA Chemistry|Aaron Chemicals LLC|AbaChemScene|abcr GmbH|ABI Chem|AbMole Bioscience|Acadechem|Achemica|Achemo Scientific Limited|Achemtek|ACT Chemical|Activate Scientific|AEchem Scientific Corp., USA|AHH Chemical co.,ltd|AK Scientific, Inc. (AKSCI)|AKos Consulting & Solutions|Ala…	Chemical Vendors|Curation Efforts|Governmental Organizations|Journal Publishers|Legacy Depositors|NIH Initiatives|Research and Development|Subscription Services	NULL
6920	2-Acetylthiophene	2.15513	5.68761	2-ACETYLTHIOPHENE|88-15-3|1-thiophen-2-yl-ethanone|1-(2-Thienyl)ethanone|2-Acetothienone|Methyl 2-thienyl ketone|2-Acetothiophene|1-(thiophen-2-yl)ethanone|Ethanone, 1-(2-thienyl)-|2-acetyl thiophene|2-Thienyl methyl ketone|Ketone, methyl 2-thienyl|1-thiophen-2-ylethanone|alpha-Acetylthiophene|2-Acethylthiophene|1-(2-thienyl)-ethanone|1-(thiophen-2-yl)ethan-1-one|Methyl-2-thienyl ketone|2-Acetylt…	126180	C6H6OS	45300	101000	1200	8	0	2	1	InChI=1S/C6H6OS/c1-5(7)6-3-2-4-8-6/h2-4H,1H3	CC(=O)C1=CC=CS1	CC(=O)C1=CC=CS1	WYJOVVXUZNRJQY-UHFFFAOYSA-N	1-thiophen-2-ylethanone	126014	126014	0	1	0	0	0	0	0	0	0	532	4410	1631	2D+3D	NULL	Biological Test Results|Chemical and Physical Properties|Classification|Food Additives and Ingredients|Literature|Patents|Pharmacology and Biochemistry|Safety and Hazards|Toxicity|Use and Manufacturing	12	155|157|161|165|167|175|327624|1794731|1794732|1794733|1794735|1794736|1794738|1794739|1794740|1794742|1794745|1794746|1794748|1794750|1794751|1794752|1794753|1794754|1794755|1794756|1794757|1794758|1794759|1794760|1794761|1794763|1794764|1794766|1794767|1794768|1794769|1794771|1794772|1794773|1794774|1794775|1794776|1794777|1794778|1794779|1794780|1794781|1794782|1794783|1794784|1794785|1794786|…	20050326	001Chemical|10X CHEM|3B Scientific (Wuhan) Corp|3WAY PHARM INC|A&J Pharmtech CO., LTD.|A2B Chem|AA BLOCKS|AAA Chemistry|Aaron Chemicals LLC|AbaChemScene|ABBLIS Chemicals|abcr GmbH|ABI Chem|Acadechem|Achemica|Achemo Scientific Limited|Achemtek|Acmec Biochemical|Acorn PharmaTech Product List|AHH Chemical co.,ltd|AK Scientific, Inc. (AKSCI)|AKos Consulting & Solutions|Alfa Chemistry|Alichem|Amadis C…	Chemical Vendors|Curation Efforts|Governmental Organizations|Journal Publishers|Legacy Depositors|NIH Initiatives|Research and Development|Subscription Services	NULL
6989	Thymol	2.7688	0	THYMOL|89-83-8|2-Isopropyl-5-methylphenol|Thyme camphor|5-Methyl-2-isopropylphenol|3-p-Cymenol|6-Isopropyl-m-cresol|Thymic acid|5-Methyl-2-(1-methylethyl)phenol|3-Hydroxy-p-cymene|6-Isopropyl-3-methylphenol|Isopropyl cresol|m-Thymol|p-Cymen-3-ol|Phenol, 5-methyl-2-(1-methylethyl)-|5-methyl-2-(propan-2-yl)phenol|Apiguard|p-Cymene, 3-hydroxy-|m-Cresol, 6-isopropyl-|6-Isopropyl-p-cresol|5-Methyl-2-i…	150220	C10H14O	20200	120000	3300	11	1	1	1	InChI=1S/C10H14O/c1-7(2)9-5-4-8(3)6-10(9)11/h4-7,11H,1-3H3	CC1=CC(=C(C=C1)C(C)C)O	CC1=CC(=C(C=C1)C(C)C)O	MGSRCZKZVOBKFT-UHFFFAOYSA-N	5-methyl-2-propan-2-ylphenol	150104	150104	0	1	0	0	0	0	0	0	0	12128	86722	30861	2D+3D	Thymol	Agrochemical Information|Biological Test Results|Chemical and Physical Properties|Classification|Drug and Medication Information|Food Additives and Ingredients|Literature|Patents|Pharmacology and Biochemistry|Safety and Hazards|Toxicity|Use and Manufacturing	16	880|881|894|1030|1376|1379|1385|1422|1452|1457|1460|1463|1465|1467|1468|1469|1471|1476|1477|1478|1479|1487|1490|1511|1529|1530|1531|1532|1554|1621|1626|1662|1663|1672|1688|1766|1768|1811|1813|1814|1832|1850|1863|1865|1875|1885|1899|1903|1906|1910|1947|1948|1950|1956|1962|1974|1979|1987|2016|2023|2025|2029|2052|2057|2066|2094|2097|2098|2099|2101|2107|2112|2129|2130|2156|2174|2177|2216|2221|2227|22…	20050326	001Chemical|10X CHEM|3B Scientific (Wuhan) Corp|3WAY PHARM INC|A&J Pharmtech CO., LTD.|A2B Chem|AA BLOCKS|AAA Chemistry|Aaron Chemicals LLC|AbaChemScene|ABBLIS Chemicals|abcr GmbH|ABI Chem|AbMole Bioscience|Acadechem|Achemica|Achemo Scientific Limited|Achemtek|Acorn PharmaTech Product List|AHH Chemical co.,ltd|AK Scientific, Inc. (AKSCI)|AKos Consulting & Solutions|Alfa Chemistry|Amadis Chemical|…	Chemical Vendors|Curation Efforts|Governmental Organizations|Journal Publishers|Legacy Depositors|NIH Initiatives|Research and Development|Subscription Services	C254 - Anti-Infective Agent > C28394 - Topical Anti-Infective Agent|D000890 - Anti-Infective Agents > D000935 - Antifungal Agents
7043	1,2-Dimethoxybenzene	2.97566	0	1,2-Dimethoxybenzene|Veratrole|91-16-7|Veratrol|O-DIMETHOXYBENZENE|Pyrocatechol dimethyl ether|Catechol dimethyl ether|Benzene, 1,2-dimethoxy-|2-Methoxyanisole|O,O-Dimethyl catechol|2-Dimethoxybenzol|Benzene, o-dimethoxy-|Synthol|methylguaiacol|FEMA No. 3799|Methyl guaiacol|Dimethylether pyrokatechinu|MFCD00008357|NSC 16934|o-dimethoxy-benzene|Orthodimethoxybenzene|DIMETHOXYBENZENE|1,2-dimethoxy-…	138160	C8H10O2	18500	81300	1600	10	0	2	2	InChI=1S/C8H10O2/c1-9-7-5-3-4-6-8(7)10-2/h3-6H,1-2H3	COC1=CC=CC=C1OC	COC1=CC=CC=C1OC	ABDKAPXRBAPSQN-UHFFFAOYSA-N	1,2-dimethoxybenzene	138068	138068	0	1	0	0	0	0	0	0	0	1329	36364	14112	2D+3D	NULL	Biological Test Results|Chemical and Physical Properties|Classification|Food Additives and Ingredients|Literature|Patents|Pharmacology and Biochemistry|Safety and Hazards|Toxicity|Use and Manufacturing	12	248|256|568362|568363|568364|568365|644034|644036|644084|644085|644086|644087|644088|651631|651632|651633|651634|720516|720552|720634|720635|720637|720674|720675|720678|720679|720680|720681|720682|720683|720684|720685|720686|720687|720691|720692|720693|720719|720725|729533|729536|743012|743014|743015|743033|743035|743036|743040|743041|743042|743053|743054|743063|743064|743065|743066|743067|743069…	20050326	001Chemical|3B Scientific (Wuhan) Corp|3WAY PHARM INC|A&J Pharmtech CO., LTD.|A2B Chem|AA BLOCKS|AAA Chemistry|AbaChemScene|abcr GmbH|ABI Chem|AbMole Bioscience|Acadechem|Accela ChemBio Inc.|Aceschem Inc|Achemica|Achemo Scientific Limited|Achemtek|Acmec Biochemical|Acorn PharmaTech Product List|Activate Scientific|AK Scientific, Inc. (AKSCI)|AKos Consulting & Solutions|Aladdin|Alfa Chemistry|Alic…	Chemical Vendors|Curation Efforts|Governmental Organizations|Journal Publishers|Legacy Depositors|NIH Initiatives|Research and Development|Subscription Services	NULL
7136	Eugenol acetate	4.76786	7.74546	Eugenol acetate|EUGENYL ACETATE|Acetyleugenol|93-28-7|Aceteugenol|4-Allyl-2-methoxyphenyl acetate|Acetyl eugenol|1,3,4-Eugenol acetate|4-Allyl-2-methoxyphenol acetate|Aceto eugenol|1-Acetoxy-2-methoxy-4-allylbenzene|Phenol, 2-methoxy-4-(2-propenyl)-, acetate|Phenol, 4-allyl-2-methoxy-, acetate|FEMA No. 2469|2-Methoxy-4-(2-propenyl)phenyl acetate|NSC 1242|EINECS 202-235-6|2-Methoxy-4-(2-propen-1-y…	206240	C12H14O3	35500	225000	2300	15	0	3	5	InChI=1S/C12H14O3/c1-4-5-10-6-7-11(15-9(2)13)12(8-10)14-3/h4,6-8H,1,5H2,2-3H3	CC(=O)OC1=C(C=C(C=C1)CC=C)OC	CC(=O)OC1=C(C=C(C=C1)CC=C)OC	SCCDQYPEOIRVGX-UHFFFAOYSA-N	(2-methoxy-4-prop-2-enylphenyl) acetate	206094	206094	0	1	0	0	0	0	0	0	0	317	4363	1765	2D+3D	NULL	Biological Test Results|Chemical and Physical Properties|Classification|Literature|Patents|Pharmacology and Biochemistry|Safety and Hazards|Toxicity|Use and Manufacturing	12	155|157|161|165|167|175|248|166551|403341|1102051|1102052|1102053|1102054|1102058|1102065|1102066|1102072|1102073|1102082|1102083|1102086|1102087|1102088|1102089|1167368|1167369|1167370|1167371|1167372|1501095|1501096|1501097|1501098|1501099|1501100|1501101|1794731|1794732|1794733|1794735|1794736|1794738|1794739|1794740|1794742|1794745|1794746|1794748|1794750|1794751|1794752|1794753|1794754|17947…	20050326	001Chemical|10X CHEM|3WAY PHARM INC|A2B Chem|AA BLOCKS|Aaron Chemicals LLC|AbaChemScene|abcr GmbH|ABI Chem|Acadechem|Achemtek|Acmec Biochemical|Activate Scientific|AHH Chemical co.,ltd|AK Scientific, Inc. (AKSCI)|AKos Consulting & Solutions|Alfa Chemistry|Alichem|Amadis Chemical|Ambeed|AN PharmaTech|Angene Chemical|Ark Pharm, Inc.|AstaTech, Inc.|Aurora Fine Chemicals LLC|AvaChem Scientific|BenchC…	Chemical Vendors|Curation Efforts|Governmental Organizations|Journal Publishers|Legacy Depositors|NIH Initiatives|Research and Development|Subscription Services	NULL
7224	2-Methylindole	1.59623	0	2-METHYLINDOLE|2-Methyl-1H-indole|95-20-5|1H-Indole, 2-methyl-|Indole, 2-methyl-|MFCD00005616|CHEBI:49402|I7CN58827I|NSC-7514|2-METHYL INDOLE|2-methylindol|NSC 7514|EINECS 202-398-3|Methylketole|methyl indole|UNII-I7CN58827I|AI3-03945|2-methyl-indole|2-methyl-1h-indol|2-methyl-1-H-indole|2-Methylindole, 98%|SCHEMBL12420|SCHEMBL377807|CHEMBL259419|F0290-0682|DTXSID5059117|NSC7514|KUC106612N|2-Meth…	131170	C9H9N	15800	122000	2500	10	1	0	0	InChI=1S/C9H9N/c1-7-6-8-4-2-3-5-9(8)10-7/h2-6,10H,1H3	CC1=CC2=CC=CC=C2N1	CC1=CC2=CC=CC=C2N1	BHNHHSOHWZKFOX-UHFFFAOYSA-N	2-methyl-1H-indole	131073	131073	0	1	0	0	0	0	0	0	0	590	9600	4174	2D+3D	NULL	Biological Test Results|Chemical and Physical Properties|Classification|Food Additives and Ingredients|Literature|Patents|Safety and Hazards|Toxicity|Use and Manufacturing	11	155|157|161|165|167|175|329525|493013|504702|504703|504713|656681|1133965|1133966|1339468|1339469|1347041|1347165|1347428|1347430|1671190|1745856|1745857|1794731|1794732|1794733|1794735|1794736|1794738|1794739|1794740|1794742|1794745|1794746|1794748|1794750|1794751|1794752|1794753|1794754|1794755|1794756|1794757|1794758|1794759|1794760|1794761|1794764|1794765|1794766|1794767|1794768|1794769|17947…	20050326	001Chemical|10X CHEM|3B Scientific (Wuhan) Corp|3WAY PHARM INC|A&J Pharmtech CO., LTD.|A2B Chem|A2Z Chemical|AA BLOCKS|Aaron Chemicals LLC|AbaChemScene|abcr GmbH|ABI Chem|Acadechem|Aceschem Inc|Achemica|Achemo Scientific Limited|Achemtek|Acmec Biochemical|Acorn PharmaTech Product List|ACT Chemical|Activate Scientific|AEchem Scientific Corp., USA|AHH Chemical co.,ltd|AK Scientific, Inc. (AKSCI)|AK…	Chemical Vendors|Curation Efforts|Governmental Organizations|Journal Publishers|Legacy Depositors|NIH Initiatives|Research and Development|Subscription Services	NULL
7249	3,4-Dimethylphenol	1.93979	0	3,4-DIMETHYLPHENOL|95-65-8|3,4-Xylenol|4,5-Dimethylphenol|Phenol, 3,4-dimethyl-|1,3,4-Xylenol|3,4-Dimethyl phenol|1-Hydroxy-3,4-dimethylbenzene|4-Hydroxy-1,2-dimethylbenzene|3,4-DMP|3,4-dimethyl-phenol|FEMA No. 3596|NSC 1549|4-Hydroxy-o-xylene|1,2-Dimethyl-4-hydroxybenzene|DTXSID4024062|CHEBI:39839|4L479F5JU6|NSC-1549|DTXCID004062|CAS-95-65-8|2MP|CCRIS 723|HSDB 5294|EINECS 202-439-5|BRN 1099267|U…	122160	C8H10O	20200	90600	2200	9	1	1	0	InChI=1S/C8H10O/c1-6-3-4-8(9)5-7(6)2/h3-5,9H,1-2H3	CC1=C(C=C(C=C1)O)C	CC1=C(C=C(C=C1)O)C	YCOXTKKNXUZSKD-UHFFFAOYSA-N	3,4-dimethylphenol	122073	122073	0	1	0	0	0	0	0	0	0	527	17665	7064	2D+3D	NULL	Biological Test Results|Chemical and Physical Properties|Classification|Food Additives and Ingredients|Identification|Literature|Patents|Pharmacology and Biochemistry|Safety and Hazards|Toxicity|Use and Manufacturing	14	155|157|161|165|167|175|421|426|427|433|434|435|445|530|540|541|542|543|544|545|546|584|585|595|596|603|605|654|655|656|657|658|659|660|661|662|663|664|665|666|667|875|880|881|884|885|886|887|889|892|893|894|900|902|912|921|923|924|925|926|938|946|947|948|955|960|961|962|963|964|965|966|967|968|969|970|971|972|973|974|975|976|977|978|979|980|981|982|983|984|985|986|987|988|989|993|994|995|1030|14…	20050326	001Chemical|10X CHEM|3B Scientific (Wuhan) Corp|A&J Pharmtech CO., LTD.|A2B Chem|AA BLOCKS|abcr GmbH|ABI Chem|Acadechem|Aceschem Inc|Achemica|Achemo Scientific Limited|Achemtek|AHH Chemical co.,ltd|AK Scientific, Inc. (AKSCI)|AKos Consulting & Solutions|Amadis Chemical|AN PharmaTech|Angene Chemical|Anward|Apexmol|AstaTech, Inc.|Aurora Fine Chemicals LLC|Aurum Pharmatech LLC|BenchChem|BePharm Ltd.…	Chemical Vendors|Curation Efforts|Governmental Organizations|Journal Publishers|Legacy Depositors|NIH Initiatives|Research and Development|Subscription Services	NULL
7267	2,5-Dimethylphenol	1.93979	0	2,5-DIMETHYLPHENOL|95-87-4|2,5-Xylenol|p-Xylenol|Phenol, 2,5-dimethyl-|3,6-Dimethylphenol|6-Methyl-m-cresol|3,6-Xylenol|1-Hydroxy-2,5-dimethylbenzene|1,2,5-Xylenol|2,5-Dmp|2-Hydroxy-p-xylene|2,5-Dimethyl phenol|1,4-Dimethyl-2-hydroxybenzene|2,5-Dimethyl-phenol|FEMA No. 3595|NSC 2599|FEMA 3595|XH3E3564KX|DTXSID6025145|NSC-2599|MFCD00002237|DTXCID905145|2,5-Dimethylphenol (p-Xylenol)|CAS-95-87-4|25…	122160	C8H10O	20200	90600	2300	9	1	1	0	InChI=1S/C8H10O/c1-6-3-4-7(2)8(9)5-6/h3-5,9H,1-2H3	CC1=CC(=C(C=C1)C)O	CC1=CC(=C(C=C1)C)O	NKTOLZVEWDHZMU-UHFFFAOYSA-N	2,5-dimethylphenol	122073	122073	0	1	0	0	0	0	0	0	0	464	20334	8496	2D+3D	NULL	Biological Test Results|Chemical and Physical Properties|Classification|Food Additives and Ingredients|Identification|Literature|Patents|Pharmacology and Biochemistry|Safety and Hazards|Toxicity|Use and Manufacturing	15	155|157|161|165|167|175|421|426|427|433|434|435|445|530|540|541|542|543|544|545|546|584|585|595|596|603|605|654|655|656|657|658|659|660|661|662|663|664|665|666|667|875|880|881|884|885|886|887|889|892|893|894|900|902|912|921|923|924|925|926|938|946|947|948|955|960|961|962|963|964|965|966|967|968|969|970|971|972|973|974|975|976|977|978|979|980|981|982|983|984|985|986|987|988|989|993|994|995|1030|14…	20050326	001Chemical|10X CHEM|3B Scientific (Wuhan) Corp|3WAY PHARM INC|A&J Pharmtech CO., LTD.|A2B Chem|AA BLOCKS|ABBLIS Chemicals|abcr GmbH|ABI Chem|Acadechem|Aceschem Inc|Achemica|Achemo Scientific Limited|Achemtek|Activate Scientific|AK Scientific, Inc. (AKSCI)|AKos Consulting & Solutions|Amadis Chemical|AN PharmaTech|Angene Chemical|Anward|AOBChem USA|Apexmol|Aromsyn catalogue|AstaTech, Inc.|Aurora F…	Chemical Vendors|Curation Efforts|Governmental Organizations|Journal Publishers|Legacy Depositors|NIH Initiatives|Research and Development|Subscription Services	NULL
7344	Ethyl lactate	3.4013	7.74546	ETHYL LACTATE|97-64-3|Ethyl 2-hydroxypropanoate|Solactol|Actylol|Acytol|Lactic acid, ethyl ester|Ethyl 2-hydroxypropionate|Propanoic acid, 2-hydroxy-, ethyl ester|Lactate d'ethyle|2-Hydroxypropanoic acid ethyl ester|Lactic Acid Ethyl Ester|Ethyl alpha-hydroxypropionate|FEMA No. 2440|Eusolvan|Ethylester kyseliny mlecne|NSC 8850|DL-Ethyl Lactate|2-Hydroxypropionic Acid Ethyl Ester|Ethyl ester of la…	118130	C5H10O3	46500	79700	0.200	8	1	3	3	InChI=1S/C5H10O3/c1-3-8-5(7)4(2)6/h4,6H,3H2,1-2H3	CCOC(=O)C(C)O	CCOC(=O)C(C)O	LZCLXQDLBQLTDK-UHFFFAOYSA-N	ethyl 2-hydroxypropanoate	118063	118063	0	1	0	1	0	1	0	0	0	321	44698	18214	2D+3D	NULL	Biological Test Results|Chemical and Physical Properties|Classification|Drug and Medication Information|Food Additives and Ingredients|Identification|Literature|Patents|Pharmacology and Biochemistry|Safety and Hazards|Toxicity|Use and Manufacturing	15	651631|651632|651633|651634|720516|720552|720634|720635|720637|720674|720675|720678|720679|720680|720681|720682|720683|720684|720685|720686|720687|720691|720692|720693|720719|720725|743012|743014|743015|743033|743035|743036|743040|743041|743042|743053|743054|743063|743064|743065|743066|743067|743069|743074|743075|743077|743078|743079|743080|743081|743083|743084|743085|743086|743091|743094|743122|…	20050326	001Chemical|10X CHEM|3B Scientific (Wuhan) Corp|3WAY PHARM INC|4C Pharma Scientific Inc|A2B Chem|AA BLOCKS|AAA Chemistry|abcr GmbH|ABI Chem|Acadechem|Accela ChemBio Inc.|Achemica|Achemtek|AHH Chemical co.,ltd|AK Scientific, Inc. (AKSCI)|AKos Consulting & Solutions|Aladdin|Alfa Chemistry|Amadis Chemical|AN PharmaTech|Angene Chemical|Anward|Ark Pharm, Inc.|Aurum Pharmatech LLC|BenchChem|Bic Biotech…	Chemical Vendors|Curation Efforts|Governmental Organizations|Journal Publishers|Legacy Depositors|NIH Initiatives|Research and Development|Subscription Services	NULL
7362	Furfural	1.41417	0	FURFURAL|2-Furaldehyde|furan-2-carbaldehyde|98-01-1|2-Furancarboxaldehyde|Furaldehyde|Furfuraldehyde|Fural|2-Formylfuran|2-Furanaldehyde|2-Furancarbonal|Furancarbonal|Furfurole|2-Furfural|Furfurylaldehyde|2-Furfuraldehyde|Pyromucic aldehyde|Furale|Furole|Furol|2-Furylaldehyde|2-Furylcarboxaldehyde|2-Furyl-methanal|Furfurale|Furyl-methanal|2-Furylmethanal|2-Furil-metanale|Furan-2-carboxaldehyde|2-…	96080	C5H4O2	30200	70500	0.400	7	0	2	1	InChI=1S/C5H4O2/c6-4-5-2-1-3-7-5/h1-4H	C1=COC(=C1)C=O	C1=COC(=C1)C=O	HYBBIBNJHNGZAN-UHFFFAOYSA-N	furan-2-carbaldehyde	960211	960211	0	1	0	0	0	0	0	0	0	12857	49253	24411	2D+3D	Furaldehyde	Agrochemical Information|Biological Test Results|Chemical and Physical Properties|Classification|Food Additives and Ingredients|Identification|Literature|Patents|Pharmacology and Biochemistry|Safety and Hazards|Toxicity|Use and Manufacturing	16	330|421|426|427|433|434|435|445|530|540|541|542|543|544|545|546|584|585|595|596|603|605|654|655|656|657|658|659|660|661|662|663|664|665|666|667|875|880|881|884|885|886|887|889|892|893|894|900|902|912|921|923|924|925|926|938|946|947|948|955|960|961|962|963|964|965|966|967|968|969|970|971|972|973|974|975|976|977|978|979|980|981|982|983|984|985|986|987|988|989|993|994|995|1030|1189|1191|1194|1199|12…	20050326	001Chemical|10X CHEM|3B Scientific (Wuhan) Corp|3WAY PHARM INC|A2B Chem|AA BLOCKS|AAA Chemistry|AbaChemScene|abcr GmbH|ABI Chem|Acadechem|Aceschem Inc|Achemica|AHH Chemical co.,ltd|AKos Consulting & Solutions|Alfa Chemistry|Amadis Chemical|Ambinter|Angene Chemical|Anward|Apexmol|Aurora Fine Chemicals LLC|BenchChem|BePharm Ltd.|Bic Biotech|BIDD|BindingDB|Biocore|BioCyc|BOC Sciences|BroadPharm|CAPO…	Chemical Vendors|Curation Efforts|Governmental Organizations|Journal Publishers|Legacy Depositors|NIH Initiatives|Research and Development|Subscription Services	NULL
7409	1-Phenylethanol	2.30851	0	1-Phenylethanol|98-85-1|ALPHA-METHYLBENZYL ALCOHOL|1-Phenylethan-1-ol|Styralyl alcohol|Styrallyl alcohol|Methylphenyl carbinol|1-Phenethyl alcohol|13323-81-4|1-Phenylethyl alcohol|Methylphenylcarbinol|DL-1-Phenylethanol|Phenylmethylcarbinol|(1-Hydroxyethyl)benzene|sec-Phenethyl alcohol|Methyl phenyl carbinol|(+/-)-1-Phenylethanol|DL-1-Phenethylalcohol|alpha-Phenylethanol|1-Phenyl-1-hydroxyethane|…	122160	C8H10O	20200	74600	1400	9	1	1	1	InChI=1S/C8H10O/c1-7(9)8-5-3-2-4-6-8/h2-7,9H,1H3	CC(C1=CC=CC=C1)O	CC(C1=CC=CC=C1)O	WAPNOHKVXSQRPX-UHFFFAOYSA-N	1-phenylethanol	122073	122073	0	1	0	1	0	1	0	0	0	1968	69809	25251	2D+3D	NULL	Biological Test Results|Chemical and Physical Properties|Classification|Food Additives and Ingredients|Identification|Literature|Patents|Pharmacology and Biochemistry|Safety and Hazards|Toxicity|Use and Manufacturing	15	1189|1194|1199|1208|377984|377985|651631|651632|651633|651634|720516|720552|720634|720635|720637|720674|720675|720678|720679|720680|720681|720682|720683|720684|720685|720686|720687|720691|720692|720693|720719|720725|743012|743014|743015|743033|743035|743036|743040|743041|743042|743053|743054|743063|743064|743065|743066|743067|743069|743074|743075|743077|743078|743079|743080|743081|743083|743084|7…	20040916	001Chemical|3B Scientific (Wuhan) Corp|3WAY PHARM INC|A2B Chem|AA BLOCKS|AAA Chemistry|abcr GmbH|ABI Chem|Accela ChemBio Inc.|Achemica|Achemtek|AHH Chemical co.,ltd|AKos Consulting & Solutions|Aladdin|Alfa Chemistry|Amadis Chemical|AN PharmaTech|Angene Chemical|Anward|Apexmol|Ark Pharm, Inc.|Aurora Fine Chemicals LLC|BenchChem|Bic Biotech|BioChemPartner|Biocore|Biosynth|BOC Sciences|Boronpharm|Ca…	Chemical Vendors|Curation Efforts|Governmental Organizations|Journal Publishers|Legacy Depositors|NIH Initiatives|Research and Development|Subscription Services	NULL
7410	Acetophenone	2.00431	5.68761	ACETOPHENONE|98-86-2|1-Phenylethanone|Methyl phenyl ketone|Acetylbenzene|Phenyl methyl ketone|Ethanone, 1-phenyl-|Hypnone|Benzoyl methide|Acetophenon|Acetylbenzol|1-phenylethan-1-one|1-Phenyl-1-ethanone|Benzoylmethide|Acetofenon|Benzene, acetyl-|Ketone, methyl phenyl|Phenylethanone|Hypnon|USAF EK-496|methylphenylketone|phenylmethylketone|RCRA waste number U004|1-phenyl-ethanone|Acetofenon [Czech]…	120150	C8H8O	17100	101000	1600	9	0	1	1	InChI=1S/C8H8O/c1-7(9)8-5-3-2-4-6-8/h2-6H,1H3	CC(=O)C1=CC=CC=C1	CC(=O)C1=CC=CC=C1	KWOLFJPFCHCOCG-UHFFFAOYSA-N	1-phenylethanone	120058	120058	0	1	0	0	0	0	0	0	0	10426	105310	42927	2D+3D	NULL	Biological Test Results|Chemical and Physical Properties|Classification|Food Additives and Ingredients|Identification|Literature|Patents|Pharmacology and Biochemistry|Safety and Hazards|Toxicity|Use and Manufacturing	15	155|157|161|165|167|175|1188|19262|19424|19427|23714|23978|27580|28956|28957|29421|203473|212400|236904|237685|323691|323692|323693|327624|343398|343680|343681|343682|346025|452111|475504|475505|551809|651631|651632|651633|651634|720516|720552|720634|720635|720637|720674|720675|720678|720679|720680|720681|720682|720683|720684|720685|720686|720687|720691|720692|720693|720719|720725|743012|743014|7…	20040916	001Chemical|10X CHEM|3B Scientific (Wuhan) Corp|3WAY PHARM INC|4C Pharma Scientific Inc|A&J Pharmtech CO., LTD.|A2B Chem|AA BLOCKS|Aaron Chemicals LLC|AbaChemScene|abcr GmbH|ABI Chem|Acadechem|Accela ChemBio Inc.|Aceschem Inc|Achemica|Achemo Scientific Limited|Achemtek|Acmec Biochemical|AK Scientific, Inc. (AKSCI)|AKos Consulting & Solutions|Alfa Chemistry|Alichem|Amadis Chemical|Ambinter|AN Phar…	Chemical Vendors|Curation Efforts|Governmental Organizations|Journal Publishers|Legacy Depositors|NIH Initiatives|Research and Development|Subscription Services	D003879 - Dermatologic Agents|D011838 - Radiation-Sensitizing Agents > D017319 - Photosensitizing Agents
7439	Carvone, (+/-)-	2.73003	5.68761	CARVONE|99-49-0|2-methyl-5-(prop-1-en-2-yl)cyclohex-2-enone|Karvon|dl-Carvone|1-Carvone|p-Mentha-6,8-dien-2-one|2-Methyl-5-isopropenyl-2-cyclohexenone|Carvol|Carvone (natural)|Carvone [ISO]|D-Cavone|limonen-6-one|FEMA Number 2249|6,8(9)-p-Menthadien-2-one|6,8-p-Menthadien-2-on|NCI-C55867|2-methyl-5-prop-1-en-2-ylcyclohex-2-en-1-one|(+-)-Carvone|(+/-)-carvone|FEMA No. 2249|2-Cyclohexen-1-one, 2-me…	150220	C10H14O	17100	223000	2400	11	0	1	1	InChI=1S/C10H14O/c1-7(2)9-5-4-8(3)10(11)6-9/h4,9H,1,5-6H2,2-3H3	CC1=CCC(CC1=O)C(=C)C	CC1=CCC(CC1=O)C(=C)C	ULDHMXUKGWMISQ-UHFFFAOYSA-N	2-methyl-5-prop-1-en-2-ylcyclohex-2-en-1-one	150104	150104	0	1	0	1	0	1	0	0	0	2671	24376	7883	2D+3D	NULL	Agrochemical Information|Biological Test Results|Chemical and Physical Properties|Classification|Drug and Medication Information|Food Additives and Ingredients|Identification|Literature|Patents|Pharmacology and Biochemistry|Safety and Hazards|Toxicity|Use and Manufacturing	17	1|3|5|7|9|13|15|19|21|23|25|29|33|35|37|39|41|43|45|47|49|53|55|59|65|67|71|73|77|79|81|83|85|87|91|93|95|97|99|101|105|107|109|113|115|119|121|123|125|131|137|139|141|143|145|155|157|161|165|167|175|19262|360503|485350|485395|493033|504770|540299|588519|651631|651632|651633|651634|720516|720552|720634|720635|720637|720641|720674|720675|720678|720679|720680|720681|720682|720683|720684|720685|7206…	20050326	001Chemical|10X CHEM|3B Scientific (Wuhan) Corp|3WAY PHARM INC|4C Pharma Scientific Inc|A2B Chem|AA BLOCKS|AAA Chemistry|Aaron Chemicals LLC|AbaChemScene|abcr GmbH|ABI Chem|AbMole Bioscience|Accela ChemBio Inc.|Achemo Scientific Limited|Acmec Biochemical|AEchem Scientific Corp., USA|AHH Chemical co.,ltd|AK Scientific, Inc. (AKSCI)|AKos Consulting & Solutions|Alfa Chemistry|Alichem|Amadis Chemical…	Chemical Vendors|Curation Efforts|Governmental Organizations|Journal Publishers|Legacy Depositors|Research and Development|Subscription Services	D000970 - Antineoplastic Agents
7460	alpha-PHELLANDRENE	2.80745	0	ALPHA-PHELLANDRENE|99-83-2|p-Mentha-1,5-diene|Menthadiene|alpha-Fellandrene|Dihydro-p-cymene|1,3-Cyclohexadiene, 2-methyl-5-(1-methylethyl)-|alpha Phellandrene|5-Isopropyl-2-methyl-1,3-cyclohexadiene|4-Isopropyl-1-methyl-1,5-cyclohexadiene|.alpha.-Phellandrene|Phellandrene, alpha-|2-Methyl-5-isopropyl-1,3-cyclohexadiene|FEMA No. 2856|5-isopropyl-2-methylcyclohexa-1,3-diene|1-Isopropyl-4-methyl-2,…	136230	C10H16	0.000	161000	3200	10	0	0	1	InChI=1S/C10H16/c1-8(2)10-6-4-9(3)5-7-10/h4-6,8,10H,7H2,1-3H3	CC1=CCC(C=C1)C(C)C	CC1=CCC(C=C1)C(C)C	OGLDWXZKYODSOB-UHFFFAOYSA-N	2-methyl-5-propan-2-ylcyclohexa-1,3-diene	136125	136125	0	1	0	1	0	1	0	0	0	891	5519	2762	2D+3D	NULL	Biological Test Results|Chemical and Physical Properties|Classification|Food Additives and Ingredients|Identification|Literature|Patents|Pharmacology and Biochemistry|Safety and Hazards|Toxicity|Use and Manufacturing	15	155|157|161|165|167|175|192|194|248|330|651631|651632|651633|651634|720516|720552|720634|720635|720637|720674|720675|720678|720679|720680|720681|720682|720683|720684|720685|720686|720687|720691|720692|720693|720719|720725|743012|743014|743015|743033|743035|743036|743040|743041|743042|743053|743054|743063|743064|743065|743066|743067|743069|743074|743075|743077|743078|743079|743080|743081|743083|74…	20050326	001Chemical|10X CHEM|3B Scientific (Wuhan) Corp|3WAY PHARM INC|A2B Chem|AA BLOCKS|AAA Chemistry|Aaron Chemicals LLC|AbaChemScene|abcr GmbH|ABI Chem|Acadechem|Accela ChemBio Inc.|Achemica|Achemtek|Acorn PharmaTech Product List|AHH Chemical co.,ltd|AK Scientific, Inc. (AKSCI)|AKos Consulting & Solutions|Alfa Chemistry|Ambeed|Ambinter|AN PharmaTech|Anward|Apexmol|AstaTech, Inc.|BenchChem|BioCyc|BLD …	Chemical Vendors|Curation Efforts|Governmental Organizations|Journal Publishers|Legacy Depositors|NIH Initiatives|Research and Development|Subscription Services	NULL
7461	gamma-Terpinene	2.80745	0	GAMMA-TERPINENE|99-85-4|p-Mentha-1,4-diene|Crithmene|Moslene|gamma-Terpinen|1,4-p-Menthadiene|4-Isopropyl-1-methyl-1,4-cyclohexadiene|.gamma.-Terpinen|TERPINENE, ALPHA|.gamma.-Terpinene|1-methyl-4-propan-2-ylcyclohexa-1,4-diene|1,4-Cyclohexadiene, 1-methyl-4-(1-methylethyl)-|1-Isopropyl-4-methyl-1,4-cyclohexadiene|1-Methyl-4-(1-methylethyl)-1,4-cyclohexadiene|FEMA No. 3559|gamma-Terpinene (natura…	136230	C10H16	0.000	171000	2800	10	0	0	1	InChI=1S/C10H16/c1-8(2)10-6-4-9(3)5-7-10/h4,7-8H,5-6H2,1-3H3	CC1=CCC(=CC1)C(C)C	CC1=CCC(=CC1)C(C)C	YKFLAYDHMOASIY-UHFFFAOYSA-N	1-methyl-4-propan-2-ylcyclohexa-1,4-diene	136125	136125	0	1	0	0	0	0	0	0	0	2046	10342	4413	2D+3D	NULL	Biological Test Results|Chemical and Physical Properties|Classification|Food Additives and Ingredients|Literature|Patents|Pharmacology and Biochemistry|Safety and Hazards|Toxicity|Use and Manufacturing	14	334989|334990|334991|334992|334993|334994|334995|334996|334997|334998|334999|335000|338297|338298|338299|338300|338301|338302|360503|651631|651632|651633|651634|720516|720552|720634|720635|720637|720674|720675|720678|720679|720680|720681|720682|720683|720684|720685|720686|720687|720691|720692|720693|720719|720725|743012|743014|743015|743033|743035|743036|743040|743041|743042|743053|743054|743063|…	20040916	001Chemical|10X CHEM|A2B Chem|AA BLOCKS|AAA Chemistry|Aaron Chemicals LLC|abcr GmbH|ABI Chem|Acadechem|Achemtek|Acmec Biochemical|Acorn PharmaTech Product List|AKos Consulting & Solutions|Alfa Chemistry|AN PharmaTech|Anward|AstaTech, Inc.|Aurora Fine Chemicals LLC|BenchChem|Bic Biotech|BioCyc|Biological Magnetic Resonance Data Bank (BMRB)|Biosynth|BLD Pharm|BOC Sciences|ChEBI|Chem-Space.com Datab…	Chemical Vendors|Curation Efforts|Governmental Organizations|Journal Publishers|Legacy Depositors|NIH Initiatives|Research and Development|Subscription Services	NULL
7462	alpha-Terpinene	2.80745	0	ALPHA-TERPINENE|99-86-5|Terpilene|p-Mentha-1,3-diene|1-Isopropyl-4-methyl-1,3-cyclohexadiene|1,3-Cyclohexadiene, 1-methyl-4-(1-methylethyl)-|alpha-Terpinen|1-Methyl-4-(1-methylethyl)-1,3-cyclohexadiene|1-isopropyl-4-methylcyclohexa-1,3-diene|FEMA No. 3558|.alpha.-Terpinen|1-methyl-4-(propan-2-yl)cyclohexa-1,3-diene|1-Methyl-4-isopropylcyclohexadiene-1,3|1-methyl-4-propan-2-ylcyclohexa-1,3-diene|a…	136230	C10H16	0.000	171000	2800	10	0	0	1	InChI=1S/C10H16/c1-8(2)10-6-4-9(3)5-7-10/h4,6,8H,5,7H2,1-3H3	CC1=CC=C(CC1)C(C)C	CC1=CC=C(CC1)C(C)C	YHQGMYUVUMAZJR-UHFFFAOYSA-N	1-methyl-4-propan-2-ylcyclohexa-1,3-diene	136125	136125	0	1	0	0	0	0	0	0	0	1455	21636	9242	2D+3D	NULL	Biological Test Results|Chemical and Physical Properties|Classification|Food Additives and Ingredients|Literature|Patents|Pharmacology and Biochemistry|Safety and Hazards|Toxicity|Use and Manufacturing	14	651631|651632|651633|651634|720516|720552|720634|720635|720637|720674|720675|720678|720679|720680|720681|720682|720683|720684|720685|720686|720687|720691|720692|720693|720719|720725|743012|743014|743015|743033|743035|743036|743040|743041|743042|743053|743054|743063|743064|743065|743066|743067|743069|743074|743075|743077|743078|743079|743080|743081|743083|743084|743085|743086|743091|743094|743122|…	20040916	001Chemical|10X CHEM|3WAY PHARM INC|A2B Chem|AA BLOCKS|AAA Chemistry|Aaron Chemicals LLC|AbaChemScene|abcr GmbH|ABI Chem|Acadechem|Achemtek|Acmec Biochemical|Activate Scientific|AKos Consulting & Solutions|Aladdin|Alfa Chemistry|Ambeed|AN PharmaTech|AstaTech, Inc.|AvaChem Scientific|BenchChem|Bestdo Inc|BioCyc|Biosynth|BLD Pharm|BOC Sciences|CD Formulation|ChEBI|Chem-Space.com Database|Chembase.c…	Chemical Vendors|Curation Efforts|Governmental Organizations|Journal Publishers|Legacy Depositors|NIH Initiatives|Research and Development|Subscription Services	NULL
7463	p-CYMENE	2.53548	0	P-CYMENE|4-Isopropyltoluene|99-87-6|p-Isopropyltoluene|Dolcymene|Para-cymene|p-Cymol|Paracymene|Camphogen|p-Methylcumene|1-Isopropyl-4-methylbenzene|4-Cymene|2-p-Tolylpropane|Cymol|p-Methylisopropylbenzene|Benzene, 1-methyl-4-(1-methylethyl)-|CYMENE|Paracymol|1-Methyl-4-isopropylbenzene|p-Cimene|4-Isopropyl-1-methylbenzene|Cumene, p-methyl-|4-Methylisopropylbenzene|1-Methyl-4-(1-methylethyl)benze…	134220	C10H14	0.000	86200	4100	10	0	0	1	InChI=1S/C10H14/c1-8(2)10-6-4-9(3)5-7-10/h4-8H,1-3H3	CC1=CC=C(C=C1)C(C)C	CC1=CC=C(C=C1)C(C)C	HFPZCAJZSCWRBC-UHFFFAOYSA-N	1-methyl-4-propan-2-ylbenzene	134.11	134.11	0	1	0	0	0	0	0	0	0	5367	47268	19715	2D+3D	NULL	Biological Test Results|Chemical and Physical Properties|Classification|Food Additives and Ingredients|Identification|Literature|Patents|Pharmacology and Biochemistry|Safety and Hazards|Toxicity|Use and Manufacturing	15	360503|603957|651631|651632|651633|651634|720516|720552|720634|720635|720637|720674|720675|720678|720679|720680|720681|720682|720683|720684|720685|720686|720687|720691|720692|720693|720719|720725|743012|743014|743015|743033|743035|743036|743040|743041|743042|743053|743054|743063|743064|743065|743066|743067|743069|743074|743075|743077|743078|743079|743080|743081|743083|743084|743085|743086|743091|…	20040916	001Chemical|10X CHEM|1st Scientific|3B Scientific (Wuhan) Corp|3WAY PHARM INC|A&J Pharmtech CO., LTD.|A2B Chem|AA BLOCKS|Aaron Chemicals LLC|AbaChemScene|abcr GmbH|ABI Chem|AbovChem LLC|Acadechem|Accela ChemBio Inc.|Achemica|Achemtek|Acmec Biochemical|Acorn PharmaTech Product List|Activate Scientific|AHH Chemical co.,ltd|AK Scientific, Inc. (AKSCI)|AKos Consulting & Solutions|Aladdin|Alfa Chemist…	Chemical Vendors|Curation Efforts|Governmental Organizations|Journal Publishers|Legacy Depositors|NIH Initiatives|Research and Development|Subscription Services	NULL
7590	Ethyl phenylacetate	4.02703	7.74546	ETHYL PHENYLACETATE|101-97-3|ethyl 2-phenylacetate|Benzeneacetic acid, ethyl ester|Ethyl phenacetate|Ethyl 2-phenylethanoate|Ethyl benzeneacetate|Phenylacetic acid ethyl ester|Ethyl phenylethanoate|Phenylacetic acid, ethyl ester|Ethyl alpha-toluate|Acetic acid, phenyl-, ethyl ester|FEMA No. 2452|alpha-Toluic acid, ethyl ester|Ethyl .alpha.-toluate|NSC 406259|UNII-V6CNZ04D8O|EINECS 202-993-8|V6CNZ…	164200	C10H12O2	26300	137000	2300	12	0	2	4	InChI=1S/C10H12O2/c1-2-12-10(11)8-9-6-4-3-5-7-9/h3-7H,2,8H2,1H3	CCOC(=O)CC1=CC=CC=C1	CCOC(=O)CC1=CC=CC=C1	DULCUDSUACXJJC-UHFFFAOYSA-N	ethyl 2-phenylacetate	164084	164084	0	1	0	0	0	0	0	0	0	389	13347	5383	2D+3D	NULL	Biological Test Results|Chemical and Physical Properties|Classification|Food Additives and Ingredients|Identification|Literature|Patents|Pharmacology and Biochemistry|Safety and Hazards|Toxicity|Use and Manufacturing	13	155|157|161|165|167|175|248|651631|651632|651633|651634|720516|720552|720634|720635|720637|720674|720675|720678|720679|720680|720681|720682|720683|720684|720685|720686|720687|720691|720692|720693|720719|720725|743012|743014|743015|743033|743035|743036|743040|743041|743042|743053|743054|743063|743064|743065|743066|743067|743069|743074|743075|743077|743078|743079|743080|743081|743083|743084|743085|…	20050326	001Chemical|1st Scientific|3B Scientific (Wuhan) Corp|3WAY PHARM INC|A&J Pharmtech CO., LTD.|A2B Chem|AA BLOCKS|Aaron Chemicals LLC|AbaChemScene|abcr GmbH|ABI Chem|Acadechem|Achemica|Achemo Scientific Limited|Achemtek|Acmec Biochemical|AK Scientific, Inc. (AKSCI)|AKos Consulting & Solutions|Aladdin|Alfa Chemistry|Alichem|Amadis Chemical|AN PharmaTech|Anward|Aribo Reagent|AstaTech, Inc.|Aurora Fin…	Chemical Vendors|Curation Efforts|Governmental Organizations|Journal Publishers|Legacy Depositors|NIH Initiatives|Research and Development|Subscription Services	NULL
7704	gamma-Octalactone	3.5821	7.74546	GAMMA-OCTALACTONE|104-50-7|gamma-Octanoic lactone|5-Butyldihydrofuran-2(3H)-one|5-butyloxolan-2-one|4-Octanolide|2(3H)-Furanone, 5-butyldihydro-|4-Hydroxyoctanoic acid lactone|Octan-4-olide|Octanolide-1,4|8-Oxo-5-octanolide|gamma-Octanolactone|5-Butyldihydro-2(3H)-furanone|5-Butyltetrahydro-2-furanone|4-Butyl-gamma-butyrolactone|Octanoic acid, gamma lactone|gamma-Butyl-gamma-butyrolactone|gamma-N…	142200	C8H14O2	26300	120000	1600	10	0	2	3	InChI=1S/C8H14O2/c1-2-3-4-7-5-6-8(9)10-7/h7H,2-6H2,1H3	CCCCC1CCC(=O)O1	CCCCC1CCC(=O)O1	IPBFYZQJXZJBFQ-UHFFFAOYSA-N	5-butyloxolan-2-one	142099	142099	0	1	0	1	0	1	0	0	0	138	6986	2539	2D+3D	NULL	Biological Test Results|Chemical and Physical Properties|Classification|Food Additives and Ingredients|Literature|Patents|Pharmacology and Biochemistry|Safety and Hazards|Toxicity|Use and Manufacturing	13	651631|651632|651633|651634|720516|720552|720634|720635|720637|720674|720675|720678|720679|720680|720681|720682|720683|720684|720685|720686|720687|720691|720692|720693|720719|720725|743012|743014|743015|743033|743035|743036|743040|743041|743042|743053|743054|743063|743064|743065|743066|743067|743069|743074|743075|743077|743078|743079|743080|743081|743083|743084|743085|743086|743091|743094|743122|…	20050326	001Chemical|10X CHEM|3B Scientific (Wuhan) Corp|3WAY PHARM INC|A2B Chem|AA BLOCKS|Aaron Chemicals LLC|AbaChemScene|abcr GmbH|ABI Chem|Acadechem|Accela ChemBio Inc.|Achemica|Acmec Biochemical|Activate Scientific|AHH Chemical co.,ltd|AK Scientific, Inc. (AKSCI)|AKos Consulting & Solutions|Aladdin|Alfa Chemistry|Alichem|Amadis Chemical|Ambeed|AN PharmaTech|AstaTech, Inc.|Aurora Fine Chemicals LLC|Be…	Chemical Vendors|Curation Efforts|Governmental Organizations|Journal Publishers|Legacy Depositors|NIH Initiatives|Research and Development|Subscription Services	NULL
7708	Benzyl formate	3.13438	0	Benzyl formate|104-57-4|Benzyl methanoate|Formic acid, phenylmethyl ester|Phenylmethyl formate|Benzyl alcohol, formate|Formic acid, benzyl ester|FORMIC ACID BENZYL ESTER|Benzyl formiat|Benzylester kyseliny mravenci|FEMA No. 2145|Formic acid-benzyl ester|79GJF97O0Y|NSC-8049|MFCD00014128|Ameisensaeurebenzylester|Carbobenzoxy Group|NSC 8049|EINECS 203-214-4|Benzylester kyseliny mravenci [Czech]|BRN …	136150	C8H8O2	26300	95400	1600	10	0	2	3	InChI=1S/C8H8O2/c9-7-10-6-8-4-2-1-3-5-8/h1-5,7H,6H2	C1=CC=C(C=C1)COC=O	C1=CC=C(C=C1)COC=O	UYWQUFXKFGHYNT-UHFFFAOYSA-N	benzyl formate	136052	136052	0	1	0	0	0	0	0	0	0	483	136139	43136	2D+3D	NULL	Biological Test Results|Chemical and Physical Properties|Classification|Food Additives and Ingredients|Literature|Patents|Pharmacology and Biochemistry|Safety and Hazards|Toxicity|Use and Manufacturing	13	155|157|161|165|167|175|1794731|1794732|1794733|1794735|1794736|1794738|1794739|1794740|1794742|1794745|1794746|1794748|1794750|1794751|1794752|1794753|1794754|1794755|1794756|1794757|1794758|1794759|1794760|1794761|1794764|1794765|1794766|1794767|1794768|1794769|1794771|1794772|1794773|1794774|1794775|1794776|1794777|1794778|1794779|1794780|1794781|1794782|1794783|1794784|1794785|1794786|1794787…	20050326	001Chemical|10X CHEM|3B Scientific (Wuhan) Corp|3WAY PHARM INC|A&J Pharmtech CO., LTD.|A2B Chem|AA BLOCKS|Aaron Chemicals LLC|AbaChemScene|abcr GmbH|ABI Chem|Acadechem|Accela ChemBio Inc.|Achemica|Acmec Biochemical|AHH Chemical co.,ltd|AK Scientific, Inc. (AKSCI)|AKos Consulting & Solutions|Aladdin|Alfa Chemistry|Alichem|Amadis Chemical|Ambeed|AN PharmaTech|Angene Chemical|Anward|Ark Pharm, Inc.|…	Chemical Vendors|Curation Efforts|Governmental Organizations|Journal Publishers|Legacy Depositors|NIH Initiatives|Research and Development|Subscription Services	NULL
7711	2-Phenylethyl formate	3.88555	0	2-Phenylethyl formate|Phenethyl formate|104-62-1|Formic acid, 2-phenylethyl ester|Phenethyl alcohol, formate|Benzylcarbinyl formate|Phenylethyl formate|2-Phenethyl formate|2-Phenethyl methanoate|Benzeneethanol, formate|Benzylcarbinyl methanoate|FORMIC ACID, PHENETHYL ESTER|Phenyl ethyl formate|FEMA No. 2864|2-Fenylethylester kyseliny mravenci|NSC 404456|Benzyl carbinyl formate|.beta.-Phenethyl fo…	150170	C9H10O2	26300	106000	2100	11	0	2	4	InChI=1S/C9H10O2/c10-8-11-7-6-9-4-2-1-3-5-9/h1-5,8H,6-7H2	C1=CC=C(C=C1)CCOC=O	C1=CC=C(C=C1)CCOC=O	IKDIJXDZEYHZSD-UHFFFAOYSA-N	2-phenylethyl formate	150068	150068	0	1	0	0	0	0	0	0	0	35	7716	2449	2D+3D	NULL	Biological Test Results|Chemical and Physical Properties|Classification|Food Additives and Ingredients|Literature|Patents|Pharmacology and Biochemistry|Safety and Hazards|Toxicity|Use and Manufacturing	12	155|157|161|165|167|175|192|248|1794731|1794732|1794733|1794735|1794736|1794739|1794740|1794742|1794745|1794746|1794748|1794750|1794751|1794752|1794753|1794754|1794755|1794756|1794757|1794758|1794759|1794760|1794761|1794764|1794766|1794767|1794768|1794771|1794772|1794774|1794775|1794776|1794777|1794778|1794779|1794780|1794781|1794782|1794783|1794784|1794785|1794786|1794787|1794788|1794789|1794790…	20050326	10X CHEM|3B Scientific (Wuhan) Corp|3WAY PHARM INC|A&J Pharmtech CO., LTD.|A2B Chem|AA BLOCKS|Aaron Chemicals LLC|abcr GmbH|ABI Chem|Achemica|AHH Chemical co.,ltd|AKos Consulting & Solutions|Alfa Chemistry|Alichem|AN PharmaTech|Anward|AstaTech, Inc.|Aurora Fine Chemicals LLC|BenchChem|BioChemPartner|BLD Pharm|BOC Sciences|ChEBI|Chem-Space.com Database|Chembase.cn|ChemDB|ChemIDplus|Chemieliva Phar…	Chemical Vendors|Curation Efforts|Governmental Organizations|Journal Publishers|Legacy Depositors|NIH Initiatives|Research and Development|Subscription Services	NULL
7749	Ethyl propionate	3.49758	7.74546	ETHYL PROPIONATE|Ethyl propanoate|105-37-3|Propanoic acid, ethyl ester|Propionic ester|Propionic ether|Propionic acid, ethyl ester|Ethylpropionate|Propionate d'ethyle|Propionic acid ethyl ester|Ethyl n-propionate|Propanoic acid ethyl ester|FEMA No. 2456|Ethyl propionate (natural)|NSC 8848|Ethylester kyseliny propionove|HSDB 5366|UNII-AT9K8FY49U|EINECS 203-291-4|AT9K8FY49U|BRN 0506287|DTXSID104011…	102130	C5H10O2	26300	59100	1200	7	0	2	3	InChI=1S/C5H10O2/c1-3-5(6)7-4-2/h3-4H2,1-2H3	CCC(=O)OCC	CCC(=O)OCC	FKRCODPIKNYEAC-UHFFFAOYSA-N	ethyl propanoate	102068	102068	0	1	0	0	0	0	0	0	0	949	35171	16585	2D+3D	NULL	Biological Test Results|Chemical and Physical Properties|Classification|Food Additives and Ingredients|Literature|Patents|Pharmacology and Biochemistry|Safety and Hazards|Toxicity|Use and Manufacturing	14	159270|212400|651631|651632|651633|651634|720516|720552|720634|720635|720637|720674|720675|720678|720679|720680|720681|720682|720683|720684|720685|720686|720687|720691|720692|720693|720719|720725|743012|743014|743015|743033|743035|743036|743040|743041|743042|743053|743054|743063|743064|743065|743066|743067|743069|743074|743075|743077|743078|743079|743080|743081|743083|743084|743085|743086|743091|…	20050326	001Chemical|10X CHEM|3B Scientific (Wuhan) Corp|3WAY PHARM INC|A&J Pharmtech CO., LTD.|A2B Chem|AA BLOCKS|abcr GmbH|ABI Chem|Acadechem|Achemica|Achemtek|AHH Chemical co.,ltd|AK Scientific, Inc. (AKSCI)|AKos Consulting & Solutions|Aladdin|Alfa Chemistry|Ambinter|AN PharmaTech|Angene Chemical|Anward|Apexmol|Aurora Fine Chemicals LLC|Aurum Pharmatech LLC|BenchChem|Bic Biotech|BioCyc|Biosynth|BOC Sci…	Chemical Vendors|Curation Efforts|Governmental Organizations|Journal Publishers|Legacy Depositors|NIH Initiatives|Research and Development|Subscription Services	NULL
7762	Ethyl butyrate	4.44251	7.74546	ETHYL BUTYRATE|Ethyl butanoate|105-54-4|Butyric acid ethyl ester|Ethyl n-butyrate|Butanoic acid, ethyl ester|Ethyl n-butanoate|Butyric ester|Butyric ether|Butanoic acid ethyl ester|Butyric acid, ethyl ester|FEMA No. 2427|FEMA Number 2427|Ethyl 1-butyrate|Ethyl butyrate (natural)|n-Butyric acid ethyl ester|NSC 8857|CCRIS 6554|HSDB 406|UNII-UFD2LZ005D|EINECS 203-306-4|UFD2LZ005D|Ethyl ester of buta…	116160	C6H12O2	26300	68900	1300	8	0	2	4	InChI=1S/C6H12O2/c1-3-5-6(7)8-4-2/h3-5H2,1-2H3	CCCC(=O)OCC	CCCC(=O)OCC	OBNCKNCVKJNDBV-UHFFFAOYSA-N	ethyl butanoate	116084	116084	0	1	0	0	0	0	0	0	0	1776	61716	25602	2D+3D	NULL	Biological Test Results|Chemical and Physical Properties|Classification|Drug and Medication Information|Food Additives and Ingredients|Identification|Literature|Patents|Pharmacology and Biochemistry|Safety and Hazards|Toxicity|Use and Manufacturing	15	248|212400|651631|651632|651633|651634|720516|720552|720634|720635|720637|720674|720675|720678|720679|720680|720681|720682|720683|720684|720685|720686|720687|720691|720692|720693|720719|720725|743012|743014|743015|743033|743035|743036|743040|743041|743042|743053|743054|743063|743064|743065|743066|743067|743069|743074|743075|743077|743078|743079|743080|743081|743083|743084|743085|743086|743091|743…	20050326	001Chemical|10X CHEM|3B Scientific (Wuhan) Corp|3WAY PHARM INC|A&J Pharmtech CO., LTD.|A2B Chem|AA BLOCKS|abcr GmbH|ABI Chem|Acadechem|Achemica|Achemtek|AK Scientific, Inc. (AKSCI)|AKos Consulting & Solutions|Alfa Chemistry|Ambinter|AN PharmaTech|Angene Chemical|Anward|Aurum Pharmatech LLC|BenchChem|Bic Biotech|Biocore|BioCyc|Biosynth|BOC Sciences|CAPOT|ChEBI|Chem-Space.com Database|Chembase.cn|C…	Chemical Vendors|Curation Efforts|Governmental Organizations|Journal Publishers|Legacy Depositors|NIH Initiatives|Research and Development|Subscription Services	NULL
7771	2,4-Dimethylphenol	1.93979	0	2,4-DIMETHYLPHENOL|105-67-9|2,4-Xylenol|m-Xylenol|Phenol, 2,4-dimethyl-|4,6-Dimethylphenol|1-Hydroxy-2,4-dimethylbenzene|4-Hydroxy-1,3-dimethylbenzene|RCRA waste number U101|2,4-Dimethyl phenol|NSC 3829|2,4-Dimethyl-phenol|DTXSID2021864|CHEBI:34241|NSC-3829|MFCD00002233|5OD803C081|DTXCID101864|Caswell No. 907A|Lysol Brand disinfectant|CAS-105-67-9|Bulk Lysol Brand Disinfectant|CCRIS 721|HSDB 4253…	122160	C8H10O	20200	90600	2300	9	1	1	0	InChI=1S/C8H10O/c1-6-3-4-8(9)7(2)5-6/h3-5,9H,1-2H3	CC1=CC(=C(C=C1)O)C	CC1=CC(=C(C=C1)O)C	KUFFULVDNCHOFZ-UHFFFAOYSA-N	2,4-dimethylphenol	122073	122073	0	1	0	0	0	0	0	0	0	1149	32322	13848	2D+3D	NULL	Biological Test Results|Chemical and Physical Properties|Classification|Drug and Medication Information|Food Additives and Ingredients|Identification|Literature|Patents|Pharmacology and Biochemistry|Safety and Hazards|Toxicity|Use and Manufacturing	16	155|157|161|165|167|175|421|426|427|433|434|435|445|530|540|541|542|543|544|545|546|584|585|595|596|603|605|654|655|656|657|658|659|660|661|662|663|664|665|666|667|875|880|881|884|885|886|887|889|892|893|894|900|902|912|921|923|924|925|926|938|946|947|948|955|960|961|962|963|964|965|966|967|968|969|970|971|972|973|974|975|976|977|978|979|980|981|982|983|984|985|986|987|988|989|993|994|995|1030|11…	20050326	001Chemical|10X CHEM|3B Scientific (Wuhan) Corp|3WAY PHARM INC|A&J Pharmtech CO., LTD.|A2B Chem|AA BLOCKS|AAA Chemistry|abcr GmbH|ABI Chem|Aceschem Inc|Achemica|Achemo Scientific Limited|Achemtek|ACT Chemical|AEchem Scientific Corp., USA|AK Scientific, Inc. (AKSCI)|AKos Consulting & Solutions|Aladdin|Allbio Pharm Co., Ltd|AN PharmaTech|Angene Chemical|Anward|Apexmol|Aurora Fine Chemicals LLC|Benc…	Chemical Vendors|Curation Efforts|Governmental Organizations|Journal Publishers|Legacy Depositors|NIH Initiatives|Research and Development|Subscription Services	NULL
7794	Citronellal	5.5574	0	CITRONELLAL|106-23-0|3,7-Dimethyloct-6-enal|3,7-Dimethyl-6-octenal|Rhodinal|2,3-Dihydrocitral|6-Octenal, 3,7-dimethyl-|Citronellel|(+/-)-Citronellal|beta-Citronellal|3,7-Dimethyl-6-octen-1-al|8000-29-1|Citronella|D-Rhodinal|CITRONELLOL,(D)|Citronella (natural)|FEMA No. 2307|.beta.-Citronellal|NSC 46106|HSDB 594|CHEBI:47856|UNII-QB99VZZ7GZ|QB99VZZ7GZ|EINECS 203-376-6|3,7-dimethyloct-6-en-1-al|CCRI…	154250	C10H18O	17100	132000	3000	11	0	1	5	InChI=1S/C10H18O/c1-9(2)5-4-6-10(3)7-8-11/h5,8,10H,4,6-7H2,1-3H3	CC(CCC=C(C)C)CC=O	CC(CCC=C(C)C)CC=O	NEHNMFOYXAPHSD-UHFFFAOYSA-N	3,7-dimethyloct-6-enal	154136	154136	0	1	0	1	0	1	0	0	0	1821	18832	6554	2D+3D	NULL	Agrochemical Information|Biological Test Results|Chemical and Physical Properties|Classification|Drug and Medication Information|Food Additives and Ingredients|Identification|Literature|Patents|Pharmacology and Biochemistry|Safety and Hazards|Toxicity|Use and Manufacturing	17	155|157|161|165|167|175|651631|651632|651633|651634|720516|720552|720634|720635|720637|720674|720675|720678|720679|720680|720681|720682|720683|720684|720685|720686|720687|720691|720692|720693|720719|720725|743012|743014|743015|743033|743035|743036|743040|743041|743042|743053|743054|743063|743064|743065|743066|743067|743069|743074|743075|743077|743078|743079|743080|743081|743083|743084|743085|7430…	20050326	001Chemical|10X CHEM|3B Scientific (Wuhan) Corp|3WAY PHARM INC|A2B Chem|AA BLOCKS|Aaron Chemicals LLC|AbaChemScene|abcr GmbH|ABI Chem|Acadechem|Achemica|Achemtek|Acmec Biochemical|AHH Chemical co.,ltd|AK Scientific, Inc. (AKSCI)|AKos Consulting & Solutions|Alfa Chemistry|Alichem|Amadis Chemical|Ambeed|AN PharmaTech|Anward|AstaTech, Inc.|BenchChem|BioCyc|Biosynth|BLD Pharm|BOC Sciences|Center for …	Chemical Vendors|Curation Efforts|Governmental Organizations|Journal Publishers|Legacy Depositors|NIH Initiatives|Research and Development|Subscription Services	NULL
7824	Methyl hexanoate	5.40083	7.74546	METHYL HEXANOATE|Methyl caproate|106-70-7|Hexanoic acid, methyl ester|Hexanoic Acid Methyl Ester|Methyl hexoate|Methyl n-hexanoate|Methyl capronate|Methyl hexylate|Caproic acid methyl ester|FEMA No. 2708|Methyl n-hexoate|NSC 5023|Methyl-d3Hexanoate|Caproic acid, methyl ester|n-Caproic acid methyl ester|Methyl ester of hexanoic acid|HEXANOIC ACID,METHYL ESTER|246364VPJS|NSC-5023|MFCD00009510|WE(1:…	130180	C7H14O2	26300	79000	2500	9	0	2	5	InChI=1S/C7H14O2/c1-3-4-5-6-7(8)9-2/h3-6H2,1-2H3	CCCCCC(=O)OC	CCCCCC(=O)OC	NUKZAGXMHTUAFE-UHFFFAOYSA-N	methyl hexanoate	130099	130099	0	1	0	0	0	0	0	0	0	586	10683	5026	2D+3D	NULL	Biological Test Results|Chemical and Physical Properties|Classification|Food Additives and Ingredients|Literature|Patents|Pharmacology and Biochemistry|Safety and Hazards|Toxicity|Use and Manufacturing	14	155|157|161|165|167|175	20050326	001Chemical|10X CHEM|3B Scientific (Wuhan) Corp|A&J Pharmtech CO., LTD.|A2B Chem|AA BLOCKS|abcr GmbH|ABI Chem|Acadechem|Achemica|Achemtek|AK Scientific, Inc. (AKSCI)|AKos Consulting & Solutions|Aladdin|Alfa Chemistry|Amadis Chemical|Ambinter|AN PharmaTech|Angene Chemical|Anward|BenchChem|Biosynth|Cangzhou Enke Pharma Tech Co.,Ltd.|ChEBI|Chem-Space.com Database|Chembase.cn|ChemDB|Chemenu Inc.|Chem…	Chemical Vendors|Curation Efforts|Governmental Organizations|Journal Publishers|Legacy Depositors|NIH Initiatives|Research and Development|Subscription Services	NULL
7852	Propylamine	3	0	Propylamine|Propan-1-amine|107-10-8|1-Propanamine|n-Propylamine|1-Propylamine|Propanamine|1-AMINOPROPANE|Mono-n-propylamine|Monopropylamine|RCRA waste number U194|n-Propyl Amine|Propan-1-ylamine|NSC 7490|(n-Propan-1-yl)amine|HSDB 5162|3-Aminopropane|n-C3H7NH2|EINECS 203-462-3|UNII-I76F18D635|CHEBI:39870|AI3-26456|NSC-7490|I76F18D635|DTXSID6021878|FEMA NO. 4237|EC 203-462-3|MFCD00008205|N-PROPYL-3…	59110	C3H9N	26000	7200	0.500	4	1	1	1	InChI=1S/C3H9N/c1-2-3-4/h2-4H2,1H3	CCCN	CCCN	WGYKZJWCGVVSQN-UHFFFAOYSA-N	propan-1-amine	590735	590735	0	1	0	0	0	0	0	0	0	3128	38578	17700	2D+3D	NULL	Biological Test Results|Chemical and Physical Properties|Classification|Food Additives and Ingredients|Identification|Literature|Patents|Pharmacology and Biochemistry|Safety and Hazards|Toxicity|Use and Manufacturing	14	1188|23251|23252|23253|23254|23255|23256|23443|233502|237685|342464	20050326	001Chemical|10X CHEM|3B Scientific (Wuhan) Corp|3WAY PHARM INC|A2B Chem|AA BLOCKS|AAA Chemistry|Aaron Chemicals LLC|AbaChemScene|ABBLIS Chemicals|abcr GmbH|ABI Chem|Acadechem|Accela ChemBio Inc.|Achemica|Achemtek|Acmec Biochemical|AK Scientific, Inc. (AKSCI)|AKos Consulting & Solutions|Aladdin|Alfa Chemistry|Alichem|Amadis Chemical|Ambeed|Ambinter|AN PharmaTech|Angene Chemical|Anward|AstaTech, In…	Chemical Vendors|Curation Efforts|Governmental Organizations|Journal Publishers|Legacy Depositors|NIH Initiatives|Research and Development|Subscription Services	NULL
7895	2-Pentanone	2.57372	5.68761	2-Pentanone|PENTAN-2-ONE|107-87-9|METHYL PROPYL KETONE|Ethyl acetone|Pentanone|Ethylacetone|Methyl n-propyl ketone|Propyl methyl ketone|Metylopropyloketon|Methylpropyl ketone|Methyl-propyl-cetone|FEMA No. 2842|pentanone-2|NSC 5350|4-methyl-2-butanone|n-propyl methyl ketone|Methyl-n-propyl ketone|n-C3H7COCH3|DTXSID0021888|CHEBI:16472|NSC-5350|I97392I10V|DTXCID301888|2-Pentanone (natural)|FEMA Numb…	86130	C5H10O	17100	47900	0.900	6	0	1	2	InChI=1S/C5H10O/c1-3-4-5(2)6/h3-4H2,1-2H3	CCCC(=O)C	CCCC(=O)C	XNLICIUVMPYHGG-UHFFFAOYSA-N	pentan-2-one	860732	860732	0	1	0	0	0	0	0	0	0	2367	106243	46736	2D+3D	NULL	Biological Test Results|Chemical and Physical Properties|Classification|Food Additives and Ingredients|Identification|Literature|Patents|Pharmacology and Biochemistry|Safety and Hazards|Toxicity|Use and Manufacturing	15	1188|1576|212400|237685|651631|651632|651633|651634|720516|720552|720634|720635|720637|720674|720675|720678|720679|720680|720681|720682|720683|720684|720685|720686|720687|720691|720692|720693|720719|720725|743012|743014|743015|743033|743035|743036|743040|743041|743042|743053|743054|743063|743064|743065|743066|743067|743069|743074|743075|743077|743078|743079|743080|743081|743083|743084|743085|7430…	20040916	001Chemical|10X CHEM|3B Scientific (Wuhan) Corp|3WAY PHARM INC|A&J Pharmtech CO., LTD.|A2B Chem|AA BLOCKS|AAA Chemistry|abcr GmbH|ABI Chem|Acadechem|Achemica|Achemtek|AHH Chemical co.,ltd|AKos Consulting & Solutions|Amadis Chemical|AN PharmaTech|Angene Chemical|Anward|Apexmol|Aurora Fine Chemicals LLC|BenchChem|BePharm Ltd.|Bic Biotech|Biocore|BioCyc|CAPOT|CD Formulation|ChEBI|Chem-Space.com Data…	Chemical Vendors|Curation Efforts|Governmental Organizations|Journal Publishers|Legacy Depositors|NIH Initiatives|Research and Development|Subscription Services	NULL
7921	gamma-Valerolactone	1.55448	7.74546	gamma-Valerolactone|108-29-2|4-Pentanolide|4-Valerolactone|5-methyldihydrofuran-2(3H)-one|5-methyloxolan-2-one|4-Hydroxypentanoic acid lactone|gamma-Pentalactone|4-Hydroxyvaleric acid lactone|2(3H)-Furanone, dihydro-5-methyl-|4-Methyl-gamma-butyrolactone|NSC 33700|gamma-Methyl-gamma-butyrolactone|4-Methyl-4-hydroxybutanoic acid lactone|DIHYDRO-5-METHYL-2(3H)-FURANONE|.gamma.-Valerolactone|5-Methy…	100120	C5H8O2	26300	88100	0.600	7	0	2	0	InChI=1S/C5H8O2/c1-4-2-3-5(6)7-4/h4H,2-3H2,1H3	CC1CCC(=O)O1	CC1CCC(=O)O1	GAEKPEKOJKCEMS-UHFFFAOYSA-N	5-methyloxolan-2-one	100052	100052	0	1	0	1	0	1	0	0	0	750	49795	20634	2D+3D	NULL	Biological Test Results|Chemical and Physical Properties|Classification|Food Additives and Ingredients|Literature|Patents|Pharmacology and Biochemistry|Safety and Hazards|Toxicity|Use and Manufacturing	14	256|241334|639299|639300|639301|651631|651632|651633|651634|720516|720552|720634|720635|720637|720674|720675|720678|720679|720680|720681|720682|720683|720684|720685|720686|720687|720691|720692|720693|720719|720725|743012|743014|743015|743033|743035|743036|743040|743041|743042|743053|743054|743063|743064|743065|743066|743067|743069|743074|743075|743077|743078|743079|743080|743081|743083|743084|743…	20050326	001Chemical|10X CHEM|3B Scientific (Wuhan) Corp|3WAY PHARM INC|A2B Chem|AA BLOCKS|Aaron Chemicals LLC|AbaChemScene|abcr GmbH|ABI Chem|Acadechem|Accela ChemBio Inc.|Achemica|Achemtek|Acorn PharmaTech Product List|Activate Scientific|AK Scientific, Inc. (AKSCI)|AKos Consulting & Solutions|Alfa Chemistry|Alichem|Amadis Chemical|Ambeed|AN PharmaTech|Anward|Aribo Reagent|Ark Pharm, Inc.|AstaTech, Inc.…	Chemical Vendors|Curation Efforts|Governmental Organizations|Journal Publishers|Legacy Depositors|NIH Initiatives|Research and Development|Subscription Services	NULL
7948	3,5-Dimethylphenol	1.93979	0	3,5-DIMETHYLPHENOL|108-68-9|3,5-Xylenol|Sym-m-xylenol|1,3,5-Xylenol|Phenol, 3,5-dimethyl-|3,5-Dmp|1-Hydroxy-3,5-dimethylbenzene|3,5-Dimethyl phenol|3,5-dimethylphenol-d10|NSC 9268|3,5-Dimethyl-Phenol|1192812-51-3|ONA760G0WA|1,5-Dimethyl-3-hyperoxybenzene|DTXSID1025148|CHEBI:38572|3,5-Dimethylphenol-2,4,6-d3|NSC-9268|MFCD00002307|5-Hydroxy-m-xylene|DTXCID105148|Xylenol 200|CAS-108-68-9|CCRIS 724|H…	122160	C8H10O	20200	80600	2400	9	1	1	0	InChI=1S/C8H10O/c1-6-3-7(2)5-8(9)4-6/h3-5,9H,1-2H3	CC1=CC(=CC(=C1)O)C	CC1=CC(=CC(=C1)O)C	TUAMRELNJMMDMT-UHFFFAOYSA-N	3,5-dimethylphenol	122073	122073	0	1	0	0	0	0	0	0	0	685	21097	9255	2D+3D	NULL	Biological Test Results|Chemical and Physical Properties|Classification|Food Additives and Ingredients|Identification|Literature|Patents|Pharmacology and Biochemistry|Safety and Hazards|Toxicity|Use and Manufacturing	14	155|157|161|165|167|175|421|426|427|433|434|435|445|530|540|541|542|543|544|545|546|584|585|595|596|603|605|654|655|656|657|658|659|660|661|662|663|664|665|666|667|875|880|881|884|885|886|887|889|892|893|894|900|902|912|921|923|924|925|926|938|946|947|948|955|960|961|962|963|964|965|966|967|968|969|970|971|972|973|974|975|976|977|978|979|980|981|982|983|984|985|986|987|988|989|993|994|995|1030|14…	20050326	001Chemical|10X CHEM|3B Scientific (Wuhan) Corp|A&J Pharmtech CO., LTD.|A2B Chem|AA BLOCKS|AAA Chemistry|ABBLIS Chemicals|abcr GmbH|ABI Chem|Acadechem|Aceschem Inc|Achemica|Achemo Scientific Limited|Achemtek|AK Scientific, Inc. (AKSCI)|AKos Consulting & Solutions|Aladdin|Alfa Chemistry|Amadis Chemical|AN PharmaTech|Angene Chemical|Anward|Apexmol|Aromsyn catalogue|AstaTech, Inc.|Aurora Fine Chemic…	Chemical Vendors|Curation Efforts|Governmental Organizations|Journal Publishers|Legacy Depositors|NIH Initiatives|Research and Development|Subscription Services	NULL
7967	Cyclohexanone	1.96739	5.68761	CYCLOHEXANONE|108-94-1|Ketohexamethylene|Pimelic ketone|Sextone|Nadone|Anon|Anone|Cyclohexanon|Hexanon|Hytrol O|ketocyclohexane|oxocyclohexane|Pimelin ketone|Cykloheksanon|Cicloesanone|Hytrolo|Cyclic ketone|NCI-C55005|RCRA waste number U057|NSC 5711|9003-41-2|MFCD00001625|CHEMBL18850|5QOR3YM052|DTXSID6020359|CHEBI:17854|NSC-5711|Cyclohexanon [Dutch]|Caswell No. 270|Cicloesanone [Italian]|Cyklohek…	98140	C6H10O	17100	68200	0.800	7	0	1	0	InChI=1S/C6H10O/c7-6-4-2-1-3-5-6/h1-5H2	C1CCC(=O)CC1	C1CCC(=O)CC1	JHIVVAPYMSGYDF-UHFFFAOYSA-N	cyclohexanone	980732	980732	0	1	0	0	0	0	0	0	0	13325	38611	21357	2D+3D	NULL	Biological Test Results|Chemical and Physical Properties|Classification|Food Additives and Ingredients|Identification|Literature|Patents|Pharmacology and Biochemistry|Safety and Hazards|Toxicity|Use and Manufacturing	15	421|426|427|433|434|435|445|530|540|541|542|543|544|545|546|584|585|595|596|603|605|654|655|656|657|658|659|660|661|662|663|664|665|666|667|875|880|881|884|885|886|887|889|892|893|894|900|902|912|921|923|924|925|926|938|946|947|948|955|960|961|962|963|964|965|966|967|968|969|970|971|972|973|974|975|976|977|978|979|980|981|982|983|984|985|986|987|988|989|993|994|995|1030|1188|1189|1194|1199|1205|1…	20040916	001Chemical|3B Scientific (Wuhan) Corp|A&J Pharmtech CO., LTD.|A2B Chem|AA BLOCKS|abcr GmbH|ABI Chem|Acadechem|Achemica|Achemtek|AHH Chemical co.,ltd|AK Scientific, Inc. (AKSCI)|AKos Consulting & Solutions|Alfa Chemistry|AN PharmaTech|Angene Chemical|Anward|Aurora Fine Chemicals LLC|BenchChem|BePharm Ltd.|BIDD|BindingDB|Biocore|BioCyc|Biological Magnetic Resonance Data Bank (BMRB)|Biosynth|BOC Sc…	Chemical Vendors|Curation Efforts|Governmental Organizations|Journal Publishers|Legacy Depositors|NIH Initiatives|Research and Development|Subscription Services	NULL
7991	Valeric acid	3.49758	7.74546	Valeric acid|PENTANOIC ACID|n-Valeric acid|109-52-4|n-Pentanoic acid|Valerianic acid|1-Butanecarboxylic acid|Propylacetic acid|Butanecarboxylic acid|pentoic acid|Kyselina valerova|VALERIC ACID, N-|Valeric acid, normal|Valeriansaeure|n-Pentanoate|FEMA No. 3101|Kyselina valerova [Czech]|NSC 406833|HSDB 5390|n-Valerate|UNII-GZK92PJM7B|GZK92PJM7B|1-pentanoic acid|PENTANOIC-3,3-D2 ACID|EINECS 203-677-…	102130	C5H10O2	37300	59100	1400	7	1	2	3	InChI=1S/C5H10O2/c1-2-3-4-5(6)7/h2-4H2,1H3,(H,6,7)	CCCCC(=O)O	CCCCC(=O)O	NQPDZGIKBAWPEJ-UHFFFAOYSA-N	pentanoic acid	102068	102068	0	1	0	0	0	0	0	0	0	4403	18233	8955	2D+3D	NULL	Biological Test Results|Chemical and Physical Properties|Classification|Drug and Medication Information|Food Additives and Ingredients|Identification|Literature|Patents|Pharmacology and Biochemistry|Safety and Hazards|Toxicity|Use and Manufacturing	16	1201|1376|1385|1422|1465|1511|1529|1530|1531|1532|1554|1621|1626|1662|1663|1672|1811|1813|1814|1832|1850|1863|1875|1885|1899|1903|1906|1910|1947|1950|1956|1962|1974|1979|1987|2016|2023|2025|2029|2052|2057|2066|2094|2097|2098|2099|2129|2130|2156|2174|2177|2216|2221|2227|2234|2235|2237|2239|2247|2280|2300|2380|2391|2435|2445|2462|2520|2521|2524|2540|2544|2550|2553|2557|2563|2599|2606|2629|2642|2648…	20040916	001Chemical|10X CHEM|3B Scientific (Wuhan) Corp|3WAY PHARM INC|A&J Pharmtech CO., LTD.|A2B Chem|AA BLOCKS|AAA Chemistry|Aaron Chemicals LLC|AbaChemScene|abcr GmbH|ABI Chem|Acadechem|Accela ChemBio Inc.|Achemica|Achemtek|Acorn PharmaTech Product List|AHH Chemical co.,ltd|AK Scientific, Inc. (AKSCI)|AKos Consulting & Solutions|Aladdin|Alfa Chemistry|Alichem|Amadis Chemical|Ambeed|Ambinter|AN Pharma…	Chemical Vendors|Curation Efforts|Governmental Organizations|Journal Publishers|Legacy Depositors|NIH Initiatives|Research and Development|Subscription Services	NULL
7997	Propyl acetate	3.49758	7.74546	Propyl acetate|109-60-4|N-PROPYL ACETATE|Acetic acid, propyl ester|Propyl ethanoate|1-Acetoxypropane|1-Propyl acetate|n-Propyl ethanoate|Octan propylu|Acetic acid n-propyl ester|Acetate de propyle normal|n-Propyl acetate (natural)|Acetic acid propyl ester|FEMA No. 2925|Propylester kyseliny octove|NSC 72025|HSDB 161|n-propanol acetate|EINECS 203-686-1|Acetic acid, n-propyl ester|UNII-4AWM8C91G6|BR…	102130	C5H10O2	26300	59100	1200	7	0	2	3	InChI=1S/C5H10O2/c1-3-4-7-5(2)6/h3-4H2,1-2H3	CCCOC(=O)C	CCCOC(=O)C	YKYONYBAUNKHLG-UHFFFAOYSA-N	propyl acetate	102068	102068	0	1	0	0	0	0	0	0	0	1140	39457	17466	2D+3D	NULL	Biological Test Results|Chemical and Physical Properties|Classification|Food Additives and Ingredients|Identification|Literature|Patents|Pharmacology and Biochemistry|Safety and Hazards|Toxicity|Use and Manufacturing	15	1188|212400|237685|651631|651632|651633|651634|720516|720552|720634|720635|720637|720674|720675|720678|720679|720680|720681|720682|720683|720684|720685|720686|720687|720691|720692|720693|720719|720725|743012|743014|743015|743033|743035|743036|743040|743041|743042|743053|743054|743063|743064|743065|743066|743067|743069|743074|743075|743077|743078|743079|743080|743081|743083|743084|743085|743086|74…	20050326	001Chemical|10X CHEM|3B Scientific (Wuhan) Corp|A&J Pharmtech CO., LTD.|A2B Chem|AA BLOCKS|abcr GmbH|ABI Chem|Acadechem|Achemica|AHH Chemical co.,ltd|AK Scientific, Inc. (AKSCI)|AKos Consulting & Solutions|Aladdin|Ambinter|AN PharmaTech|Angene Chemical|Anward|BenchChem|Bic Biotech|BioCyc|Biosynth|ChEBI|Chem-Space.com Database|Chembase.cn|ChEMBL|ChemDB|Chemenu Inc.|ChemExper Chemical Directory|Che…	Chemical Vendors|Curation Efforts|Governmental Organizations|Journal Publishers|Legacy Depositors|NIH Initiatives|Research and Development|Subscription Services	NULL
8007	Butylamine	4	0	Butylamine|butan-1-amine|N-BUTYLAMINE|109-73-9|1-Butanamine|1-Aminobutane|1-Butylamine|Monobutylamine|N-Butylamin|Norvalamine|Mono-n-butylamine|1-Aminobutan|1-Amino-butaan|Monobutilamina|Butanamine|butyl amine|n-Butilamina|n-butyl amine|FEMA No. 3130|Norralamine|NSC 8029|MFCD00011690|n-C4H9NH2|N2QV60B4WR|DTXSID1021904|CHEBI:43799|NSC-8029|n-Butylamin [German]|n-Butilamina [Italian]|1-Aminobutan […	73140	C4H11N	26000	13100	1000	5	1	1	2	InChI=1S/C4H11N/c1-2-3-4-5/h2-5H2,1H3	CCCCN	CCCCN	HQABUPZFAYXKJW-UHFFFAOYSA-N	butan-1-amine	730891	730891	0	1	0	0	0	0	0	0	0	5077	23166	11601	2D+3D	NULL	Biological Test Results|Chemical and Physical Properties|Classification|Food Additives and Ingredients|Identification|Literature|Patents|Pharmacology and Biochemistry|Safety and Hazards|Toxicity|Use and Manufacturing	14	1188|23251|23252|23253|23254|23255|23256|227946|237685|279546|279547|279548|279549|279550|279551|342464|350216|350218|350219|350220|651631|651632|651633|651634|720516|720552|720634|720635|720637|720674|720675|720678|720679|720680|720681|720682|720683|720684|720685|720686|720687|720691|720692|720693|720719|720725|743012|743014|743015|743033|743035|743036|743040|743041|743042|743053|743054|743063|7…	20050326	001Chemical|10X CHEM|1st Scientific|3B Scientific (Wuhan) Corp|3WAY PHARM INC|A&J Pharmtech CO., LTD.|A2B Chem|AA BLOCKS|AAA Chemistry|Aaron Chemicals LLC|AbaChemScene|abcr GmbH|ABI Chem|Acadechem|Accela ChemBio Inc.|Achemica|Achemtek|Acmec Biochemical|Acorn PharmaTech Product List|AHH Chemical co.,ltd|AK Scientific, Inc. (AKSCI)|AKos Consulting & Solutions|Aladdin|Alfa Chemistry|Alichem|Amadis C…	Chemical Vendors|Curation Efforts|Governmental Organizations|Journal Publishers|Legacy Depositors|NIH Initiatives|Research and Development|Subscription Services	NULL
8034	5-Methyl-2-hexanone	3.4013	5.68761	5-METHYL-2-HEXANONE|110-12-3|5-Methylhexan-2-one|2-Hexanone, 5-methyl-|Isoamyl methyl ketone|Isopentyl methyl ketone|Methyl isoamyl ketone|MIAK|2-Methyl-5-hexanone|Ketone, methyl isoamyl|Methyl isopentyl ketone|Isobutylacetone|(CH3)2CHCH2CH2COCH3|3-Methylbutyl methyl ketone|DTXSID5021914|CHEBI:88432|6O4A4A5F28|MFCD00008950|5-Methyl-2-hexanone, 99%|DTXCID801914|CAS-110-12-3|HSDB 2885|5-Methyl-hexa…	114190	C7H14O	17100	74500	1900	8	0	1	3	InChI=1S/C7H14O/c1-6(2)4-5-7(3)8/h6H,4-5H2,1-3H3	CC(C)CCC(=O)C	CC(C)CCC(=O)C	FFWSICBKRCICMR-UHFFFAOYSA-N	5-methylhexan-2-one	114104	114104	0	1	0	0	0	0	0	0	0	166	27825	8214	2D+3D	NULL	Biological Test Results|Chemical and Physical Properties|Classification|Identification|Literature|Patents|Pharmacology and Biochemistry|Safety and Hazards|Toxicity|Use and Manufacturing	14	1188|159270|651631|651632|651633|651634|720516|720552|720634|720635|720637|720674|720675|720678|720679|720680|720681|720682|720683|720684|720685|720686|720687|720691|720692|720693|720719|720725|743012|743014|743015|743033|743035|743036|743040|743041|743042|743053|743054|743063|743064|743065|743066|743067|743069|743074|743075|743077|743078|743079|743080|743081|743083|743084|743085|743086|743091|74…	20050327	10X CHEM|3B Scientific (Wuhan) Corp|A&J Pharmtech CO., LTD.|A2B Chem|AA BLOCKS|abcr GmbH|ABI Chem|Acadechem|Achemica|AHH Chemical co.,ltd|AK Scientific, Inc. (AKSCI)|AKos Consulting & Solutions|Aladdin|AN PharmaTech|Angene Chemical|Anward|BenchChem|Bic Biotech|Biosynth|ChEBI|Chem-Space.com Database|Chembase.cn|ChEMBL|ChemDB|ChemExper Chemical Directory|ChemIDplus|Chemieliva Pharmaceutical Co., Lt…	Chemical Vendors|Curation Efforts|Governmental Organizations|Journal Publishers|Legacy Depositors|NIH Initiatives|Research and Development|Subscription Services	NULL
8042	Isopropyl Myristate	13.6741	7.74546	ISOPROPYL MYRISTATE|110-27-0|Isopropyl tetradecanoate|Estergel|Isomyst|Tetradecanoic acid, 1-methylethyl ester|Bisomel|Promyr|Deltyl Extra|Kesscomir|Tegester|Sinnoester MIP|Crodamol IPM|Plymoutm IPM|Starfol IPM|Unimate IPM|Kessco IPM|Stepan D-50|Emcol-IM|propan-2-yl tetradecanoate|Wickenol 101|Myristic acid isopropyl ester|Emerest 2314|1-Methylethyl tetradecanoate|Deltylextra|JA-FA IPM|Crodamol I…	270500	C17H34O2	26300	199000	7200	19	0	2	14	InChI=1S/C17H34O2/c1-4-5-6-7-8-9-10-11-12-13-14-15-17(18)19-16(2)3/h16H,4-15H2,1-3H3	CCCCCCCCCCCCCC(=O)OC(C)C	CCCCCCCCCCCCCC(=O)OC(C)C	AXISYYRBXTVTFY-UHFFFAOYSA-N	propan-2-yl tetradecanoate	270256	270256	0	1	0	0	0	0	0	0	0	1524	117940	39611	2D+3D	NULL	Biological Test Results|Chemical and Physical Properties|Classification|Drug and Medication Information|Food Additives and Ingredients|Identification|Literature|Patents|Pharmacology and Biochemistry|Safety and Hazards|Toxicity|Use and Manufacturing	15	880|1469|1471|1479|1487|1490|1688|1766|1768|2528|2546|2551|2662|264976|264977|264978|485290|492961|504327|504332|504749|504832|504834|504847|504865|588513|588514|588515|588516|588526|588527|588532|588533|588534|588535|588536|588537|588541|588543|588544|588545|588546|588547|588579|588834|602332|624030|624031|624032|624044|624170|624172|624173|624296|624297|651631|651632|651633|651634|651635|651741…	20050326	001Chemical|10X CHEM|3B Scientific (Wuhan) Corp|3WAY PHARM INC|A2B Chem|AA BLOCKS|Aaron Chemicals LLC|AbaChemScene|abcr GmbH|ABI Chem|Acadechem|Achemica|Acmec Biochemical|AHH Chemical co.,ltd|AK Scientific, Inc. (AKSCI)|AKos Consulting & Solutions|Alfa Chemistry|Alichem|Ambeed|AN PharmaTech|Anward|AstaTech, Inc.|Aurora Fine Chemicals LLC|BenchChem|Bic Biotech|Biosynth|BLD Pharm|BOC Sciences|Broad…	Chemical Vendors|Curation Efforts|Governmental Organizations|Journal Publishers|Legacy Depositors|NIH Initiatives|Research and Development|Subscription Services	NULL
8051	2-Heptanone	4.44251	5.68761	2-HEPTANONE|Heptan-2-one|110-43-0|Methyl pentyl ketone|Butylacetone|Amyl methyl ketone|Methyl amyl ketone|Methyl n-amyl ketone|n-Amyl methyl ketone|n-Pentyl methyl ketone|Pentyl methyl ketone|Methyl n-pentyl ketone|Heptanone|Ketone, methyl pentyl|Amyl-methyl-cetone|Methyl-amyl-cetone|Ketone C-7|Methyl-n-amylketone|2-Heptanone (natural)|FEMA No. 2544|FEMA Number 2544|NSC 7313|HSDB 1122|1-Methylhex…	114190	C7H14O	17100	66800	2000	8	0	1	4	InChI=1S/C7H14O/c1-3-4-5-6-7(2)8/h3-6H2,1-2H3	CCCCCC(=O)C	CCCCCC(=O)C	CATSNJVOTSVZJV-UHFFFAOYSA-N	heptan-2-one	114104	114104	0	1	0	0	0	0	0	0	0	2107	47892	18986	2D+3D	NULL	Biological Test Results|Chemical and Physical Properties|Classification|Drug and Medication Information|Food Additives and Ingredients|Identification|Literature|Patents|Pharmacology and Biochemistry|Safety and Hazards|Toxicity|Use and Manufacturing	16	1188|155162|167125|651631|651632|651633|651634|720516|720552|720634|720635|720637|720674|720675|720678|720679|720680|720681|720682|720683|720684|720685|720686|720687|720691|720692|720693|720719|720725|743012|743014|743015|743033|743035|743036|743040|743041|743042|743053|743054|743063|743064|743065|743066|743067|743069|743074|743075|743077|743078|743079|743080|743081|743083|743084|743085|743086|74…	20050326	001Chemical|10X CHEM|1st Scientific|3B Scientific (Wuhan) Corp|A&J Pharmtech CO., LTD.|A2B Chem|AA BLOCKS|abcr GmbH|ABI Chem|Acadechem|Achemica|Achemtek|Acorn PharmaTech Product List|AK Scientific, Inc. (AKSCI)|AKos Consulting & Solutions|Aladdin|Amadis Chemical|AN PharmaTech|Angene Chemical|Anward|BenchChem|Bic Biotech|BindingDB|Biocore|Biosynth|CD Formulation|ChEBI|Chem-Space.com Database|Chemb…	Chemical Vendors|Curation Efforts|Governmental Organizations|Journal Publishers|Legacy Depositors|NIH Initiatives|Research and Development|Subscription Services	NULL
8060	Amylamine	5	0	Amylamine|Pentylamine|110-58-7|pentan-1-amine|1-Pentylamine|N-AMYLAMINE|1-Aminopentane|n-Pentylamine|1-Pentanamine|Monoamylamine|Norleucamine|E05QM3V8EF|n-C5H11NH2|amyl amine|NSC-7906|monopentylamine|AML|CCRIS 6210|NSC 7906|EINECS 203-780-2|UNII-E05QM3V8EF|BRN 0505953|pentyl amine|AI3-15379|n-pentyl amine|n--Amylamine|3-ethyl-propylamine|Amylamine, 99%|n-AmNH2|N-AMYLAMINE [MI]|PENTYLAMINE [FHFI]|…	87160	C5H13N	26000	19900	1500	6	1	1	3	InChI=1S/C5H13N/c1-2-3-4-5-6/h2-6H2,1H3	CCCCCN	CCCCCN	DPBLXKKOBLCELK-UHFFFAOYSA-N	pentan-1-amine	871048	871048	0	1	0	0	0	0	0	0	0	872	58645	23101	2D+3D	NULL	Biological Test Results|Chemical and Physical Properties|Classification|Food Additives and Ingredients|Literature|Patents|Safety and Hazards|Toxicity|Use and Manufacturing	12	1188|1259407	20050326	10X CHEM|3B Scientific (Wuhan) Corp|A&J Pharmtech CO., LTD.|A2B Chem|AA BLOCKS|AAA Chemistry|abcr GmbH|ABI Chem|Acadechem|Achemica|Achemtek|AK Scientific, Inc. (AKSCI)|AKos Consulting & Solutions|Aladdin|Alfa Chemistry|Amadis Chemical|Ambinter|AN PharmaTech|Angene Chemical|Anward|Apexmol|Aurora Fine Chemicals LLC|BenchChem|Bic Biotech|BindingDB|BioCyc|Biosynth|BLD Pharm|ChEBI|Chem-Space.com Datab…	Chemical Vendors|Curation Efforts|Governmental Organizations|Journal Publishers|Legacy Depositors|Research and Development|Subscription Services	NULL
8093	2-Octanone	5.40083	5.68761	2-OCTANONE|Octan-2-one|111-13-7|Hexyl methyl ketone|n-Hexyl methyl ketone|Methyl hexyl ketone|Methyl n-hexyl ketone|2-Oxooctane|FEMA No. 2802|CHEMBL18549|J2G84H29AF|CHEBI:87434|NSC-3712|2-Octanone (natural)|FEMA Number 2802|HSDB 5545|NSC 3712|EINECS 203-837-1|BRN 0635843|UNII-J2G84H29AF|AI3-05617|octanone-2|octane-2-one|2- octanone|n-C6H13COCH3|2-OCTANONE [FHFI]|2-OCTANONE [HSDB]|SCHEMBL43776|4-0…	128210	C8H16O	17100	76600	2400	9	0	1	5	InChI=1S/C8H16O/c1-3-4-5-6-7-8(2)9/h3-7H2,1-2H3	CCCCCCC(=O)C	CCCCCCC(=O)C	ZPVFWPFBNIEHGJ-UHFFFAOYSA-N	octan-2-one	128.12	128.12	0	1	0	0	0	0	0	0	0	1264	31292	11217	2D+3D	NULL	Biological Test Results|Chemical and Physical Properties|Classification|Food Additives and Ingredients|Identification|Literature|Patents|Pharmacology and Biochemistry|Safety and Hazards|Toxicity|Use and Manufacturing	14	155|157|161|165|167|175|256|1188|155162|159270|1794731|1794732|1794733|1794735|1794736|1794738|1794739|1794740|1794742|1794745|1794746|1794748|1794750|1794751|1794752|1794753|1794754|1794755|1794756|1794757|1794759|1794760|1794761|1794763|1794764|1794767|1794768|1794769|1794771|1794772|1794773|1794774|1794775|1794776|1794777|1794778|1794779|1794780|1794781|1794782|1794783|1794784|1794785|1794786|…	20050326	001Chemical|10X CHEM|3B Scientific (Wuhan) Corp|3WAY PHARM INC|A&J Pharmtech CO., LTD.|A2B Chem|AA BLOCKS|AAA Chemistry|AbaChemScene|abcr GmbH|ABI Chem|Acadechem|Achemica|Achemtek|Acorn PharmaTech Product List|AK Scientific, Inc. (AKSCI)|AKos Consulting & Solutions|Aladdin|Alfa Chemistry|Alichem|Amadis Chemical|Ambeed|AN PharmaTech|Angene Chemical|Anward|AstaTech, Inc.|Aurora Fine Chemicals LLC|A…	Chemical Vendors|Curation Efforts|Governmental Organizations|Journal Publishers|Legacy Depositors|NIH Initiatives|Research and Development|Subscription Services	NULL
8094	Heptanoic Acid	5.40083	7.74546	HEPTANOIC ACID|111-14-8|Enanthic acid|n-Heptanoic acid|Oenanthic acid|Enanthylic acid|Heptoic acid|n-Heptylic acid|n-Heptoic acid|Heptylic acid|Oenanthylic acid|1-Hexanecarboxylic acid|Hexacid C-7|FEMA No. 3348|Heptanoic acid (natural)|NSC 2192|CCRIS 6042|enanthoic acid|Hepthlic acid|HSDB 5546|UNII-THE3YNP39D|THE3YNP39D|EINECS 203-838-7|MFCD00004426|Technetium Medronate|BRN 1744723|DTXSID2021600|…	130180	C7H14O2	37300	79000	2500	9	1	2	5	InChI=1S/C7H14O2/c1-2-3-4-5-6-7(8)9/h2-6H2,1H3,(H,8,9)	CCCCCCC(=O)O	CCCCCCC(=O)O	MNWFXJYAOYHMED-UHFFFAOYSA-N	heptanoic acid	130099	130099	0	1	0	0	0	0	0	0	0	1510	147839	51139	2D+3D	NULL	Biological Test Results|Chemical and Physical Properties|Classification|Drug and Medication Information|Food Additives and Ingredients|Identification|Literature|Patents|Pharmacology and Biochemistry|Safety and Hazards|Toxicity|Use and Manufacturing	16	155|157|161|165|167|175|421|426|427|433|434|435|445|530|540|541|542|543|544|545|546|584|585|595|596|603|605|654|655|656|657|658|659|660|661|662|663|664|665|666|667|875|880|881|884|885|886|887|889|892|893|894|900|902|912|921|923|924|925|926|938|946|947|948|955|960|961|962|963|964|965|966|967|968|969|970|971|972|973|974|975|976|977|978|979|980|981|982|983|984|985|986|987|988|989|993|994|995|1030|12…	20040916	001Chemical|10X CHEM|1st Scientific|3B Scientific (Wuhan) Corp|3WAY PHARM INC|A&J Pharmtech CO., LTD.|A2B Chem|AA BLOCKS|AAA Chemistry|Aaron Chemicals LLC|AbaChemScene|abcr GmbH|ABI Chem|AbMole Bioscience|Acadechem|Ace Therapeutics|Achemica|Achemtek|AEchem Scientific Corp., USA|AHH Chemical co.,ltd|AK Scientific, Inc. (AKSCI)|AKos Consulting & Solutions|Alfa Chemistry|Amadis Chemical|Ambeed|Ambin…	Chemical Vendors|Curation Efforts|Governmental Organizations|Journal Publishers|Legacy Depositors|NIH Initiatives|Research and Development|Subscription Services	NULL
8102	Hexylamine	6	0	Hexylamine|111-26-2|n-Hexylamine|hexan-1-amine|1-Aminohexane|1-HEXANAMINE|1-Hexylamine|Mono-n-hexylamine|NSC 2590|EINECS 203-851-8|UNII-CI4E002ZV8|ENT 16554|hexanamine|BRN 1731298|CHEBI:5712|CI4E002ZV8|DTXSID3021930|AI3-16554|NSC-2590|MFCD00008240|DTXCID801930|FEMA NO. 4243|HSDB 8444|EC 203-851-8|4-04-00-00709 (Beilstein Handbook Reference)|Hexyl amine|hexyl-amine|pentylmethanamine|n-n-hexylamine…	101190	C6H15N	26000	27400	2100	7	1	1	4	InChI=1S/C6H15N/c1-2-3-4-5-6-7/h2-7H2,1H3	CCCCCCN	CCCCCCN	BMVXCPBXGZKUPN-UHFFFAOYSA-N	hexan-1-amine	101.12	101.12	0	1	0	0	0	0	0	0	0	1438	113688	42671	2D+3D	NULL	Biological Test Results|Chemical and Physical Properties|Classification|Food Additives and Ingredients|Literature|Patents|Pharmacology and Biochemistry|Safety and Hazards|Toxicity|Use and Manufacturing	12	421|426|427|433|434|435|445|530|540|541|542|543|544|545|546|584|585|595|596|603|605|654|655|656|657|658|659|660|661|662|663|664|665|666|667|875|880|881|884|885|886|887|889|892|893|894|900|902|912|921|923|924|925|926|938|946|947|948|955|960|961|962|963|964|965|966|967|968|969|970|971|972|973|974|975|976|977|978|979|980|981|982|983|984|985|986|987|988|989|993|994|995|1030|1188|1452|1457|1458|1469|1…	20050326	001Chemical|10X CHEM|1st Scientific|3B Scientific (Wuhan) Corp|3WAY PHARM INC|A&J Pharmtech CO., LTD.|A2B Chem|AA BLOCKS|AAA Chemistry|Aaron Chemicals LLC|AbaChemScene|abcr GmbH|ABI Chem|Acadechem|Accela ChemBio Inc.|Achemica|Achemtek|AHH Chemical co.,ltd|AK Scientific, Inc. (AKSCI)|AKos Consulting & Solutions|Aladdin|Alfa Chemistry|Amadis Chemical|Ambeed|Ambinter|AN PharmaTech|Angene Chemical|An…	Chemical Vendors|Curation Efforts|Governmental Organizations|Journal Publishers|Legacy Depositors|NIH Initiatives|Research and Development|Subscription Services	NULL
8103	1-Hexanol	6	0	1-Hexanol|Hexan-1-ol|Hexyl alcohol|111-27-3|HEXANOL|n-Hexanol|n-Hexyl alcohol|Amylcarbinol|1-Hydroxyhexane|1-Hexyl alcohol|Caproyl alcohol|Pentylcarbinol|Caproic alcohol|n-Hexan-1-ol|C6 alcohol|Alcohol(C6)|Hexanol (VAN)|EPAL 6|Hexyl alcohol (natural)|1-Hexanol-13C6|FEMA No. 2567|NSC 9254|25917-35-5|MFCD00002982|Hexanol-(1)|n-Hexyl--d5 Alcohol|6CP2QER8GS|DTXSID8021931|CHEBI:87393|64118-18-9|NSC-92…	102170	C6H14O	20200	27400	2000	7	1	1	4	InChI=1S/C6H14O/c1-2-3-4-5-6-7/h7H,2-6H2,1H3	CCCCCCO	CCCCCCO	ZSIAUFGUXNUGDI-UHFFFAOYSA-N	hexan-1-ol	102104	102104	0	1	0	0	0	0	0	0	0	7411	162035	61234	2D+3D	NULL	Biological Test Results|Chemical and Physical Properties|Classification|Drug and Medication Information|Food Additives and Ingredients|Identification|Literature|Patents|Pharmacology and Biochemistry|Safety and Hazards|Toxicity|Use and Manufacturing	16	421|426|427|433|434|435|445|530|540|541|542|543|544|545|546|584|585|595|596|603|605|654|655|656|657|658|659|660|661|662|663|664|665|666|667|875|880|881|884|885|886|887|889|892|893|894|900|902|912|921|923|924|925|926|938|946|947|948|955|960|961|962|963|964|965|966|967|968|969|970|971|972|973|974|975|976|977|978|979|980|981|982|983|984|985|986|987|988|989|993|994|995|1030|1188|1204|1452|1457|1458|1…	20050326	001Chemical|10X CHEM|3B Scientific (Wuhan) Corp|3WAY PHARM INC|A&J Pharmtech CO., LTD.|A2B Chem|AA BLOCKS|AAA Chemistry|Aaron Chemicals LLC|AbaChemScene|abcr GmbH|ABI Chem|AbMole Bioscience|Acadechem|Achemica|Achemtek|Acmec Biochemical|Acorn PharmaTech Product List|AHH Chemical co.,ltd|AKos Consulting & Solutions|Aladdin|Alfa Chemistry|Alichem|Amadis Chemical|Ambeed|AN PharmaTech|Angene Chemical|…	Chemical Vendors|Curation Efforts|Governmental Organizations|Journal Publishers|Legacy Depositors|NIH Initiatives|Research and Development|Subscription Services	D002491 - Central Nervous System Agents > D002492 - Central Nervous System Depressants > D000777 - Anesthetics|D018377 - Neurotransmitter Agents > D018678 - Cholinergic Agents > D018680 - Cholinergic Antagonists
8122	Ethyl stearate	18.2165	7.74546	ETHYL STEARATE|111-61-5|Ethyl octadecanoate|Stearic acid ethyl ester|Octadecanoic acid, ethyl ester|Ethyl n-octadecanoate|Stearic acid, ethyl ester|Dicyclohexylammonium sulfate|FEMA No. 3490|MFCD00009006|Octadecanoic acid-ethyl ester|C64RTC734W|NSC-8919|Ethyl Stearate; Octadecanoic acid ethyl ester|NSC 8919|EINECS 203-887-4|BRN 1788183|ethylstearate|UNII-C64RTC734W|ethyl-stearate|AI3-01781|Ethylo…	312500	C20H40O2	26300	226000	8900	22	0	2	18	InChI=1S/C20H40O2/c1-3-5-6-7-8-9-10-11-12-13-14-15-16-17-18-19-20(21)22-4-2/h3-19H2,1-2H3	CCCCCCCCCCCCCCCCCC(=O)OCC	CCCCCCCCCCCCCCCCCC(=O)OCC	MVLVMROFTAUDAG-UHFFFAOYSA-N	ethyl octadecanoate	312303	312303	0	1	0	0	0	0	0	0	0	527	23049	8857	2D	NULL	Biological Test Results|Chemical and Physical Properties|Classification|Food Additives and Ingredients|Literature|Patents|Pharmacology and Biochemistry|Safety and Hazards|Toxicity|Use and Manufacturing	13	248|1259325|1259374|1347080|1508601|1508602|1645838|1794731|1794732|1794733|1794736|1794738|1794739|1794740|1794742|1794745|1794746|1794748|1794750|1794751|1794752|1794753|1794754|1794755|1794756|1794757|1794758|1794759|1794760|1794761|1794763|1794764|1794765|1794766|1794767|1794768|1794769|1794771|1794772|1794773|1794774|1794775|1794776|1794777|1794778|1794779|1794780|1794781|1794782|1794783|179…	20050326	001Chemical|10X CHEM|3B Scientific (Wuhan) Corp|3WAY PHARM INC|A2B Chem|AA BLOCKS|Aaron Chemicals LLC|AbaChemScene|abcr GmbH|ABI Chem|AbMole Bioscience|Acadechem|Achemica|Achemtek|Acmec Biochemical|AHH Chemical co.,ltd|AK Scientific, Inc. (AKSCI)|AKos Consulting & Solutions|Aladdin|Alfa Chemistry|Alichem|Amadis Chemical|AN PharmaTech|Anward|Ark Pharm, Inc.|AstaTech, Inc.|BenchChem|BePharm Ltd.|Bi…	Chemical Vendors|Curation Efforts|Governmental Organizations|Journal Publishers|Legacy Depositors|NIH Initiatives|Research and Development|Subscription Services	NULL
8127	Heptylamine	7	0	Heptylamine|1-Aminoheptane|111-68-2|1-Heptanamine|heptan-1-amine|N-HEPTYLAMINE|1-Heptylamine|heptyl-amine|DTXSID7020681|NSC-2074|Heptanamine|NSC 2074|EINECS 203-895-8|BRN 1731688|heptyl amine|AI3-24038|NSC2074|Heptylamine, 99%|B4GL3L6JSL|SCHEMBL24269|4-04-00-00734 (Beilstein Handbook Reference)|DTXCID50681|CH3(CH2)6NH2|CHEMBL3561940|WJYIASZWHGOTOU-UHFFFAOYSA-|CHEBI:182628|Tox21_201004|MFCD0000824…	115220	C7H17N	26000	35400	2600	8	1	1	5	InChI=1S/C7H17N/c1-2-3-4-5-6-7-8/h2-8H2,1H3	CCCCCCCN	CCCCCCCN	WJYIASZWHGOTOU-UHFFFAOYSA-N	heptan-1-amine	115136	115136	0	1	0	0	0	0	0	0	0	368	37135	13460	2D+3D	NULL	Biological Test Results|Chemical and Physical Properties|Classification|Literature|Patents|Safety and Hazards|Toxicity|Use and Manufacturing	9	155|157|161|165|167|175|421|426|427|433|434|435|445|530|540|541|542|543|544|545|546|584|585|595|596|603|605|654|655|656|657|658|659|660|661|662|663|664|665|666|667|875|880|881|884|885|886|887|889|892|893|894|900|902|912|921|923|924|925|926|938|946|947|948|955|960|961|962|963|964|965|966|967|968|969|970|971|972|973|974|975|976|977|978|979|980|981|982|983|984|985|986|987|988|989|993|994|995|1030|11…	20050326	10X CHEM|3B Scientific (Wuhan) Corp|A2B Chem|AA BLOCKS|AAA Chemistry|abcr GmbH|ABI Chem|Acadechem|Achemica|Achemtek|AHH Chemical co.,ltd|AK Scientific, Inc. (AKSCI)|AKos Consulting & Solutions|Alfa Chemistry|Amadis Chemical|AN PharmaTech|Angene Chemical|Anward|AstaTech, Inc.|Aurora Fine Chemicals LLC|BenchChem|Bic Biotech|BindingDB|BioCrick|Biosynth|BOC Sciences|Carcinogenic Potency Database (CPD…	Chemical Vendors|Curation Efforts|Governmental Organizations|Journal Publishers|Legacy Depositors|NIH Initiatives|Research and Development|Subscription Services	NULL
8129	1-Heptanol	7	0	1-HEPTANOL|Heptan-1-ol|Heptyl alcohol|111-70-6|Heptanol|n-Heptanol|n-Heptyl alcohol|Enanthic alcohol|Gentanol|n-Heptan-1-ol|Enanthyl alcohol|1-Hydroxyheptane|Alcohol C-7|Hydroxy heptane|n-Heptanol-1|53535-33-4|FEMA No. 2548|NSC 3703|Heptane-1-ol|l'Alcool n-heptylique primaire|n-Heptyl--d7 Alcohol|1219804-99-5|HEPTYL ALCOHOL, N-|DTXSID8021937|FEMA 2548|NSC3703|8JQ5607IO5|NSC-3703|Hydroxyheptane|He…	116200	C7H16O	20200	35400	2700	8	1	1	5	InChI=1S/C7H16O/c1-2-3-4-5-6-7-8/h8H,2-7H2,1H3	CCCCCCCO	CCCCCCCO	BBMCTIGTTCKYKF-UHFFFAOYSA-N	heptan-1-ol	116.12	116.12	0	1	0	0	0	0	0	0	0	3227	98187	35909	2D+3D	Heptanol	Biological Test Results|Chemical and Physical Properties|Classification|Food Additives and Ingredients|Identification|Literature|Patents|Pharmacology and Biochemistry|Safety and Hazards|Toxicity|Use and Manufacturing	15	155|157|161|165|167|175|1188|23251|23252|23253|23254|23255|23256|101345|159270|160385|168703|205701|237685|332912|346025|651631|651632|651633|651634|720516|720552|720634|720635|720637|720674|720675|720678|720679|720680|720681|720682|720683|720684|720685|720686|720687|720691|720692|720693|720719|720725|743012|743014|743015|743033|743035|743036|743040|743041|743042|743053|743054|743063|743064|74306…	20050326	001Chemical|10X CHEM|3B Scientific (Wuhan) Corp|3WAY PHARM INC|A2B Chem|AA BLOCKS|AAA Chemistry|Aaron Chemicals LLC|AbaChemScene|abcr GmbH|ABI Chem|Acadechem|Achemica|Achemtek|Acmec Biochemical|AK Scientific, Inc. (AKSCI)|AKos Consulting & Solutions|Aladdin|Alfa Chemistry|Alichem|Amadis Chemical|Ambeed|AN PharmaTech|Angene Chemical|Anward|Aurora Fine Chemicals LLC|BenchChem|BindingDB|Biocore|BioC…	Chemical Vendors|Curation Efforts|Governmental Organizations|Journal Publishers|Legacy Depositors|NIH Initiatives|Research and Development|Subscription Services	NULL
8130	Heptanal	6.04675	0	Heptanal|Heptaldehyde|111-71-7|Enanthaldehyde|n-Heptaldehyde|Enanthal|N-HEPTANAL|Heptyl aldehyde|Heptanaldehyde|Oenanthaldehyde|n-Heptylaldehyde|Oenanthal|Oenanthol|Enanthic aldehyde|Enanthole|Oenanthic aldehyde|Aldehyde C-7|Heptylaldehyde|1-Heptanal|Heptanal (natural)|1-Heptaldehyde|FEMA No. 2540|FEMA Number 2541|n-C6H13CHO|NSC 2190|CCRIS 6041|HSDB 6026|heptan-1-al|EINECS 203-898-4|UNII-92N104S3…	114190	C7H14O	17100	50300	2300	8	0	1	5	InChI=1S/C7H14O/c1-2-3-4-5-6-7-8/h7H,2-6H2,1H3	CCCCCCC=O	CCCCCCC=O	FXHGMKSSBGDXIY-UHFFFAOYSA-N	heptanal	114104	114104	0	1	0	0	0	0	0	0	0	2611	35625	13777	2D+3D	NULL	Biological Test Results|Chemical and Physical Properties|Classification|Food Additives and Ingredients|Identification|Literature|Patents|Pharmacology and Biochemistry|Safety and Hazards|Toxicity|Use and Manufacturing	15	421|426|427|433|434|435|445|530|540|541|542|543|544|545|546|584|585|595|596|603|605|654|655|656|657|658|659|660|661|662|663|664|665|666|667|875|880|881|884|885|886|887|889|892|893|894|900|902|912|921|923|924|925|926|938|946|947|948|955|960|961|962|963|964|965|966|967|968|969|970|971|972|973|974|975|976|977|978|979|980|981|982|983|984|985|986|987|988|989|993|994|995|1030|1201|1204|1452|1457|1458|1…	20050326	10X CHEM|3B Scientific (Wuhan) Corp|3WAY PHARM INC|A2B Chem|AA BLOCKS|AAA Chemistry|abcr GmbH|ABI Chem|Acadechem|Achemica|Achemtek|AHH Chemical co.,ltd|AK Scientific, Inc. (AKSCI)|AKos Consulting & Solutions|Alfa Chemistry|Amadis Chemical|AN PharmaTech|Angene Chemical|Anward|BenchChem|BIDD|BindingDB|BioCyc|Biosynth|BOC Sciences|ChEBI|Chembase.cn|ChEMBL|ChemDB|ChemExper Chemical Directory|Chemical…	Chemical Vendors|Curation Efforts|Governmental Organizations|Journal Publishers|Legacy Depositors|NIH Initiatives|Research and Development|Subscription Services	NULL
8133	2-Butoxyethanol	7	0	2-Butoxyethanol|111-76-2|ETHYLENE GLYCOL MONOBUTYL ETHER|Butyl glycol|Butyl cellosolve|Butoxyethanol|n-Butoxyethanol|Ethylene glycol butyl ether|Ethanol, 2-butoxy-|Butyl oxitol|Dowanol EB|2-butoxyethan-1-ol|Glycol butyl ether|Glycol ether eb|3-Oxa-1-heptanol|EGBE|2-Butoxy-1-ethanol|Gafcol EB|2-n-Butoxyethanol|O-Butyl ethylene glycol|Jeffersol eb|Butyl cellu-sol|BUCS|Ektasolve EB|Glycol monobutyl …	118170	C6H14O2	29500	37500	0.800	8	1	2	5	InChI=1S/C6H14O2/c1-2-3-5-8-6-4-7/h7H,2-6H2,1H3	CCCCOCCO	CCCCOCCO	POAOYUHQDCAZBD-UHFFFAOYSA-N	2-butoxyethanol	118099	118099	0	1	0	0	0	0	0	0	0	2153	113515	47922	2D+3D	NULL	Biological Test Results|Chemical and Physical Properties|Classification|Drug and Medication Information|Food Additives and Ingredients|Identification|Literature|Patents|Pharmacology and Biochemistry|Safety and Hazards|Toxicity|Use and Manufacturing	16	421|426|427|433|434|435|445|530|540|541|542|543|544|545|546|584|585|595|596|603|605|654|655|656|657|658|659|660|661|662|663|664|665|666|667|875|880|881|884|885|886|887|889|892|893|894|900|902|912|921|923|924|925|926|938|946|947|948|955|960|961|962|963|964|965|966|967|968|969|970|971|972|973|974|975|976|977|978|979|980|981|982|983|984|985|986|987|988|989|993|994|995|1030|1189|1194|1199|1205|1208|1…	20050326	001Chemical|10X CHEM|1st Scientific|3B Scientific (Wuhan) Corp|3WAY PHARM INC|A&J Pharmtech CO., LTD.|A2B Chem|AA BLOCKS|AAA Chemistry|abcr GmbH|ABI Chem|Acadechem|Achemica|AK Scientific, Inc. (AKSCI)|AKos Consulting & Solutions|Alfa Chemistry|AN PharmaTech|Angene Chemical|Anward|Aurora Fine Chemicals LLC|Aurum Pharmatech LLC|BenchChem|Bic Biotech|Biosynth|BLD Pharm|BOC Sciences|Boerchem|Carcinog…	Chemical Vendors|Curation Efforts|Governmental Organizations|Journal Publishers|Legacy Depositors|NIH Initiatives|Research and Development|Subscription Services	NULL
8143	Octylamine	8	0	Octylamine|N-OCTYLAMINE|octan-1-amine|111-86-4|1-Aminooctane|1-Octanamine|1-Octylamine|Caprylamine|Caprylylamine|Octanamine|Armeen 8|n-Octylamine, mono-|Armeen 8D|Monoctylamine|Monooctylamine|NSC 9824|N-OCTYL-D17-AMINE|CHEBI:7728|SF0V8U4T67|DTXSID8021939|1173022-14-4|NSC-9824|68037-94-5|EINECS 203-916-0|BRN 1679227|UNII-SF0V8U4T67|octyl amine|octyl-amine|Octyl-ammonium|AI3-11522|n-octyl-amine|N-O…	129240	C8H19N	26000	43800	3100	9	1	1	6	InChI=1S/C8H19N/c1-2-3-4-5-6-7-8-9/h2-9H2,1H3	CCCCCCCCN	CCCCCCCCN	IOQPZZOEVPZRBK-UHFFFAOYSA-N	octan-1-amine	129152	129152	0	1	0	0	0	0	0	0	0	1512	93887	34966	2D+3D	NULL	Biological Test Results|Chemical and Physical Properties|Classification|Literature|Patents|Safety and Hazards|Toxicity|Use and Manufacturing	12	421|426|427|433|434|435|445|530|540|541|542|543|544|545|546|584|585|595|596|603|605|654|655|656|657|658|659|660|661|662|663|664|665|666|667|875|880|881|884|885|886|887|889|892|893|894|900|902|912|921|923|924|925|926|938|946|947|948|955|960|961|962|963|964|965|966|967|968|969|970|971|972|973|974|975|976|977|978|979|980|981|982|983|984|985|986|987|988|989|993|994|995|1030|1188|1452|1457|1458|1469|1…	20050326	001Chemical|10X CHEM|1st Scientific|3B Scientific (Wuhan) Corp|3WAY PHARM INC|A2B Chem|AA BLOCKS|AAA Chemistry|Aaron Chemicals LLC|AbaChemScene|abcr GmbH|ABI Chem|Acadechem|Achemica|Achemtek|Acmec Biochemical|AHH Chemical co.,ltd|AK Scientific, Inc. (AKSCI)|AKos Consulting & Solutions|Aladdin|Alfa Chemistry|Alichem|Amadis Chemical|Ambeed|Ambinter|AN PharmaTech|Angene Chemical|Anward|Apexmol|AstaT…	Chemical Vendors|Curation Efforts|Governmental Organizations|Journal Publishers|Legacy Depositors|NIH Initiatives|Research and Development|Subscription Services	NULL
8158	Nonanoic acid	7.34193	7.74546	NONANOIC ACID|Pelargonic acid|112-05-0|n-Nonanoic acid|Nonoic acid|Nonylic acid|Pelargic acid|1-Octanecarboxylic acid|n-Nonylic acid|n-Nonoic acid|Pelargon|Nonanoate|Cirrasol 185A|Hexacid C-9|Emfac 1202|68937-75-7|1-nonanoic acid|FEMA No. 2784|Nonansaeure|Pelargonsaeure|pergonic acid|MFCD00004433|nonoate|NSC 62787|Nonanoic Acid Anion|CHEBI:29019|CH3-[CH2]7-COOH|DTXSID3021641|97SEH7577T|pergonate|…	158240	C9H18O2	37300	99700	3500	11	1	2	7	InChI=1S/C9H18O2/c1-2-3-4-5-6-7-8-9(10)11/h2-8H2,1H3,(H,10,11)	CCCCCCCCC(=O)O	CCCCCCCCC(=O)O	FBUKVWPVBMHYJY-UHFFFAOYSA-N	nonanoic acid	158131	158131	0	1	0	0	0	0	0	0	0	2116	91677	34068	2D+3D	NULL	Agrochemical Information|Biological Test Results|Chemical and Physical Properties|Classification|Drug and Medication Information|Food Additives and Ingredients|Identification|Literature|Patents|Pharmacology and Biochemistry|Safety and Hazards|Toxicity|Use and Manufacturing	17	256|1188|1201|1376|1385|1422|1465|1469|1479|1511|1529|1530|1531|1532|1554|1621|1626|1662|1663|1672|1813|1814|1832|1850|1863|1875|1885|1899|1903|1906|1910|1947|1950|1956|1962|1974|1979|1987|2016|2023|2025|2029|2052|2057|2066|2094|2097|2098|2099|2129|2130|2156|2174|2177|2216|2221|2227|2234|2235|2237|2239|2247|2280|2300|2380|2391|2435|2445|2462|2520|2521|2524|2540|2544|2550|2553|2557|2563|2599|2606|…	20040916	001Chemical|10X CHEM|1st Scientific|3B Scientific (Wuhan) Corp|3WAY PHARM INC|A2B Chem|AA BLOCKS|AAA Chemistry|Aaron Chemicals LLC|AbaChemScene|abcr GmbH|ABI Chem|Acadechem|Achemica|Achemo Scientific Limited|Achemtek|Acmec Biochemical|AHH Chemical co.,ltd|AK Scientific, Inc. (AKSCI)|AKos Consulting & Solutions|Alfa Chemistry|Alichem|Amadis Chemical|Ambeed|Ambinter|AN PharmaTech|Angene Chemical|An…	Chemical Vendors|Curation Efforts|Governmental Organizations|Journal Publishers|Legacy Depositors|NIH Initiatives|Research and Development|Subscription Services	D000890 - Anti-Infective Agents > D000935 - Antifungal Agents
8159	Heptyl acetate	7.34193	7.74546	Heptyl acetate|112-06-1|Acetic acid, heptyl ester|Heptanyl acetate|1-Heptyl acetate|N-HEPTYL ACETATE|n-Heptyl ethanoate|Acetate C-7|Heptyl ethanoate|Acetic Acid Heptyl Ester|Acetic acid n-heptyl ester|FEMA No. 2547|Heptanol acetate|DTXSID9047124|NSC-3833|6551B78I5U|n-Heptyl acetate (natural)|NSC 3833|EINECS 203-932-8|BRN 1752297|AI3-02072|UNII-6551B78I5U|Acetate C7|Acetic acid n-heptyl eater|SCHE…	158240	C9H18O2	26300	99700	2900	11	0	2	7	InChI=1S/C9H18O2/c1-3-4-5-6-7-8-11-9(2)10/h3-8H2,1-2H3	CCCCCCCOC(=O)C	CCCCCCCOC(=O)C	ZCZSIDMEHXZRLG-UHFFFAOYSA-N	heptyl acetate	158131	158131	0	1	0	0	0	0	0	0	0	195	6318	1811	2D+3D	NULL	Biological Test Results|Chemical and Physical Properties|Classification|Food Additives and Ingredients|Literature|Patents|Pharmacology and Biochemistry|Safety and Hazards|Toxicity|Use and Manufacturing	12	155|157|161|165|167|175|651631|651632|651633|651634|720516|720552|720634|720635|720637|720674|720675|720678|720679|720680|720681|720682|720683|720684|720685|720686|720687|720691|720692|720693|720719|720725|743012|743014|743015|743033|743035|743036|743040|743041|743042|743053|743054|743063|743064|743065|743066|743067|743069|743074|743075|743077|743078|743079|743080|743081|743083|743084|743085|7430…	20050326	001Chemical|10X CHEM|3B Scientific (Wuhan) Corp|3WAY PHARM INC|A2B Chem|AA BLOCKS|abcr GmbH|ABI Chem|Acadechem|Achemica|Acmec Biochemical|AHH Chemical co.,ltd|AK Scientific, Inc. (AKSCI)|AKos Consulting & Solutions|Aladdin|Alfa Chemistry|Alichem|Amadis Chemical|Ambeed|AN PharmaTech|Anward|BenchChem|BePharm Ltd.|Bic Biotech|Biocore|BLD Pharm|BOC Sciences|ChEBI|Chem-Space.com Database|Chembase.cn|C…	Chemical Vendors|Curation Efforts|Governmental Organizations|Journal Publishers|Legacy Depositors|NIH Initiatives|Research and Development|Subscription Services	NULL
8163	2-Undecanone	8.32036	5.68761	2-Undecanone|Undecan-2-one|Methyl nonyl ketone|112-12-9|2-Hendecanone|UNDECANONE|Methylnonylketone|Rue ketone|Ketone, methyl nonyl|Nonyl methyl ketone|METHYL N-NONYL KETONE|2-Oxoundecane|MGK Dog and Cat Repellent|FEMA No. 3093|Undecanone-(2)|Mgk dog & cat repellent|MFCD00009583|YV5DSO8CY9|DTXSID2021943|CHEBI:17700|NSC4028|NSC-4028|53452-70-3|Caswell No. 573O|2-Undecanone (natural)|BioUD|HSDB 7431…	170290	C11H22O	17100	108000	4100	12	0	1	8	InChI=1S/C11H22O/c1-3-4-5-6-7-8-9-10-11(2)12/h3-10H2,1-2H3	CCCCCCCCCC(=O)C	CCCCCCCCCC(=O)C	KYWIYKKSMDLRDC-UHFFFAOYSA-N	undecan-2-one	170167	170167	0	1	0	0	0	0	0	0	0	978	11917	4558	2D+3D	NULL	Agrochemical Information|Biological Test Results|Chemical and Physical Properties|Classification|Food Additives and Ingredients|Literature|Patents|Pharmacology and Biochemistry|Safety and Hazards|Toxicity|Use and Manufacturing	15	155|157|161|165|167|175|1188|1469|1479|588513|588514|588515|588516|588526|588527|588532|588533|588534|588535|588536|588537|588541|588543|588544|588545|588546|588547|651631|651632|651633|651634|651741|651743|651749|651751|651777|651778|651838|720516|720552|720634|720635|720636|720637|720653|720659|720674|720675|720678|720679|720680|720681|720682|720683|720684|720685|720686|720687|720691|720692|720…	20040916	001Chemical|10X CHEM|3B Scientific (Wuhan) Corp|A2B Chem|AA BLOCKS|AAA Chemistry|Aaron Chemicals LLC|AbaChemScene|abcr GmbH|ABI Chem|Acadechem|Achemica|AK Scientific, Inc. (AKSCI)|AKos Consulting & Solutions|Aladdin|Alfa Chemistry|Alichem|Amadis Chemical|Ambeed|AN PharmaTech|Angene Chemical|Anward|AstaTech, Inc.|BenchChem|BioCrick|BioCyc|Biosynth|BLD Pharm|BOC Sciences|Career Henan Chemical Co|Ce…	Chemical Vendors|Curation Efforts|Governmental Organizations|Journal Publishers|Legacy Depositors|NIH Initiatives|Research and Development|Subscription Services	NULL
8164	Octyl acetate	8.32036	7.74546	Octyl acetate|112-14-1|n-Octyl acetate|Acetic acid octyl ester|Acetic acid, octyl ester|Caprylyl acetate|1-Octyl acetate|Octyl ethanoate|n-Octanyl acetate|n-Octyl ethanoate|1-Octanol acetate|Acetate C-8|Octyl alcohol acetate|Octyl acetate, normal|Acetic acid n-octyl ester|FEMA No. 2806|NSC 67348|X0FN2J413S|DTXSID8044202|CHEBI:87495|octanol acetate|octylacetate|NSC-67348|Octyl acetate (natural)|EI…	172260	C10H20O2	26300	110000	3400	12	0	2	8	InChI=1S/C10H20O2/c1-3-4-5-6-7-8-9-12-10(2)11/h3-9H2,1-2H3	CCCCCCCCOC(=O)C	CCCCCCCCOC(=O)C	YLYBTZIQSIBWLI-UHFFFAOYSA-N	octyl acetate	172146	172146	0	1	0	0	0	0	0	0	0	612	33805	11750	2D+3D	NULL	Biological Test Results|Chemical and Physical Properties|Classification|Food Additives and Ingredients|Literature|Patents|Pharmacology and Biochemistry|Safety and Hazards|Toxicity|Use and Manufacturing	14	651631|651632|651633|651634|720516|720552|720634|720635|720637|720674|720675|720678|720679|720680|720681|720682|720683|720684|720685|720686|720687|720691|720692|720693|720719|720725|743012|743014|743015|743033|743035|743036|743040|743041|743042|743053|743054|743063|743064|743065|743066|743067|743069|743074|743075|743077|743078|743079|743080|743081|743083|743084|743085|743086|743091|743094|743122|…	20050326	001Chemical|10X CHEM|3B Scientific (Wuhan) Corp|3WAY PHARM INC|A2B Chem|AA BLOCKS|Aaron Chemicals LLC|AbaChemScene|abcr GmbH|ABI Chem|Acadechem|Achemica|Achemtek|Acmec Biochemical|Acorn PharmaTech Product List|AHH Chemical co.,ltd|AK Scientific, Inc. (AKSCI)|AKos Consulting & Solutions|Aladdin|Alfa Chemistry|Alichem|Amadis Chemical|Ambeed|AN PharmaTech|Angene Chemical|Anward|AstaTech, Inc.|Aurora…	Chemical Vendors|Curation Efforts|Governmental Organizations|Journal Publishers|Legacy Depositors|NIH Initiatives|Research and Development|Subscription Services	NULL
8167	Decyl acetate	10.287	7.74546	DECYL ACETATE|112-17-4|n-Decyl acetate|Acetic acid, decyl ester|n-Decyl ethanoate|1-Decanol acetate|Decyl ethanoate|Acetate C 10|Decanyl acetate|1-Decyl acetate|Acetate C-10|Decyl alcohol, acetate|FEMA No. 2367|Acetic Acid Decyl Ester|Decanol acetate|VNW56K9DYT|Decyl ester of acetic acid|DTXSID8047189|NSC-46131|EINECS 203-942-2|UNII-VNW56K9DYT|NSC 46131|AI3-11098|Decyl alcohol, acetate (6CI)|MFCD…	200320	C12H24O2	26300	132000	4500	14	0	2	10	InChI=1S/C12H24O2/c1-3-4-5-6-7-8-9-10-11-14-12(2)13/h3-11H2,1-2H3	CCCCCCCCCCOC(=O)C	CCCCCCCCCCOC(=O)C	NUPSHWCALHZGOV-UHFFFAOYSA-N	decyl acetate	200178	200178	0	1	0	0	0	0	0	0	0	215	3978	2140	2D+3D	NULL	Biological Test Results|Chemical and Physical Properties|Classification|Food Additives and Ingredients|Literature|Patents|Pharmacology and Biochemistry|Safety and Hazards|Toxicity|Use and Manufacturing	12	651631|651632|651633|651634|720516|720552|720634|720635|720637|720674|720675|720678|720679|720680|720681|720682|720683|720684|720685|720686|720687|720691|720692|720693|720719|720725|743012|743014|743015|743033|743035|743036|743040|743041|743042|743053|743054|743063|743064|743065|743066|743067|743069|743074|743075|743077|743078|743079|743080|743081|743083|743084|743085|743086|743091|743094|743122|…	20050326	001Chemical|10X CHEM|3WAY PHARM INC|A2B Chem|AA BLOCKS|AAA Chemistry|Aaron Chemicals LLC|abcr GmbH|ABI Chem|Acadechem|Achemica|Acmec Biochemical|AHH Chemical co.,ltd|AK Scientific, Inc. (AKSCI)|AKos Consulting & Solutions|Aladdin|Alfa Chemistry|Alichem|Amadis Chemical|Ambeed|AN PharmaTech|Anward|AstaTech, Inc.|BenchChem|BePharm Ltd.|Bic Biotech|BLD Pharm|BOC Sciences|CCSbase|ChEBI|Chem-Space.com …	Chemical Vendors|Curation Efforts|Governmental Organizations|Journal Publishers|Legacy Depositors|NIH Initiatives|Research and Development|Subscription Services	NULL
8175	Decanal	9.06411	0	Decanal|Decyl aldehyde|112-31-2|Caprinaldehyde|Capraldehyde|Decanaldehyde|n-Decyl aldehyde|Capric aldehyde|1-Decanal|DECALDEHYDE|n-Decanal|n-Decaldehyde|1-Decyl aldehyde|Aldehyde C10|Decylic aldehyde|Caprinic aldehyde|C-10 aldehyde|Decanal (natural)|FEMA No. 2362|Aldehyde C-10|NSC 6087|HSDB 288|EINECS 203-957-4|UNII-31Z90Q7KQJ|BRN 1362530|31Z90Q7KQJ|DTXSID4021553|CHEBI:31457|AI3-04860|NSC-6087|DT…	156260	C10H20O	17100	78900	3800	11	0	1	8	InChI=1S/C10H20O/c1-2-3-4-5-6-7-8-9-10-11/h10H,2-9H2,1H3	CCCCCCCCCC=O	CCCCCCCCCC=O	KSMVZQYAVGTKIV-UHFFFAOYSA-N	decanal	156151	156151	0	1	0	0	0	0	0	0	0	2439	52015	17275	2D+3D	NULL	Biological Test Results|Chemical and Physical Properties|Classification|Food Additives and Ingredients|Identification|Literature|Patents|Pharmacology and Biochemistry|Safety and Hazards|Toxicity|Use and Manufacturing	15	155|157|161|165|167|175|1201|651631|651632|651633|651634|720516|720552|720634|720635|720637|720674|720675|720678|720679|720680|720681|720682|720683|720684|720685|720686|720687|720691|720692|720693|720719|720725|743012|743014|743015|743033|743035|743036|743040|743041|743042|743053|743054|743063|743064|743065|743066|743067|743069|743074|743075|743077|743078|743079|743080|743081|743083|743084|743085…	20040916	001Chemical|10X CHEM|3B Scientific (Wuhan) Corp|3WAY PHARM INC|A2B Chem|AA BLOCKS|Aaron Chemicals LLC|AbaChemScene|abcr GmbH|ABI Chem|Acadechem|Achemica|Achemtek|Acmec Biochemical|AHH Chemical co.,ltd|AK Scientific, Inc. (AKSCI)|AKos Consulting & Solutions|Alfa Chemistry|Alichem|Amadis Chemical|Ambeed|AN PharmaTech|Angene Chemical|Anward|AstaTech, Inc.|Aurora Fine Chemicals LLC|Aurum Pharmatech L…	Chemical Vendors|Curation Efforts|Governmental Organizations|Journal Publishers|Legacy Depositors|NIH Initiatives|Research and Development|Subscription Services	NULL
8181	Methyl palmitate	15.2357	7.74546	METHYL PALMITATE|Methyl hexadecanoate|112-39-0|Palmitic acid methyl ester|Hexadecanoic acid, methyl ester|Palmitic acid, methyl ester|Methyl n-hexadecanoate|Uniphat A60|Metholene 2216|n-Hexadecanoic acid methyl ester|Hexadecanoic acid methyl ester|HSDB 5570|UNII-DPY8VCM98I|DPY8VCM98I|NSC 4197|EINECS 203-966-3|AI3-03509|DUB PM COS|NSC-4197|MFCD00008994|AEC METHYL PALMITATE|DTXSID4029149|CHEBI:6918…	270500	C17H34O2	26300	190000	7900	19	0	2	15	InChI=1S/C17H34O2/c1-3-4-5-6-7-8-9-10-11-12-13-14-15-16-17(18)19-2/h3-16H2,1-2H3	CCCCCCCCCCCCCCCC(=O)OC	CCCCCCCCCCCCCCCC(=O)OC	FLIACVVOZYBSBS-UHFFFAOYSA-N	methyl hexadecanoate	270256	270256	0	1	0	0	0	0	0	0	0	2174	16698	5804	2D+3D	NULL	Biological Test Results|Chemical and Physical Properties|Classification|Food Additives and Ingredients|Identification|Literature|Patents|Pharmacology and Biochemistry|Safety and Hazards|Toxicity|Use and Manufacturing	15	155|157|161|165|167|175|248|49294|49693|71471|71472|144076|265877|265879|265881|651631|651632|651633|651634|720516|720552|720634|720635|720637|720674|720675|720678|720679|720680|720681|720682|720683|720684|720685|720686|720687|720691|720692|720693|720719|720725|743012|743014|743015|743033|743035|743036|743040|743041|743042|743053|743054|743063|743064|743065|743066|743067|743069|743074|743075|7430…	20050326	001Chemical|10X CHEM|3B Scientific (Wuhan) Corp|3WAY PHARM INC|A2B Chem|AA BLOCKS|AAA Chemistry|Aaron Chemicals LLC|AbaChemScene|abcr GmbH|ABI Chem|Acadechem|Achemica|Achemtek|Acmec Biochemical|AHH Chemical co.,ltd|AK Scientific, Inc. (AKSCI)|AKos Consulting & Solutions|Aladdin|Alfa Chemistry|Alichem|Ambeed|AN PharmaTech|Anward|Apexmol|Ark Pharm, Inc.|AstaTech, Inc.|BenchChem|BePharm Ltd.|Bic Bio…	Chemical Vendors|Curation Efforts|Governmental Organizations|Journal Publishers|Legacy Depositors|NIH Initiatives|Research and Development|Subscription Services	NULL
8186	Undecanal	10.0676	0	UNDECANAL|112-44-7|Undecyl aldehyde|Undecanaldehyde|Undecylic aldehyde|n-Undecanal|1-Undecanal|Undecylaldehyde|Hendecanal|Hendecanaldehyde|n-Undecyl aldehyde|Aldehyde C-11|C11 aldehyde|C-11 aldehyde, undecylic|Aldehyde C-11, undecylic|FEMA No. 3092|NSC 22578|MFCD00007016|B6P0A9PSHN|DTXSID4021688|CHEBI:46202|NSC-22578|Undecanone, alpha-|Undecanal (natural)|EINECS 203-972-6|UNII-B6P0A9PSHN|BRN 1753…	170290	C11H22O	17100	89000	4300	12	0	1	9	InChI=1S/C11H22O/c1-2-3-4-5-6-7-8-9-10-11-12/h11H,2-10H2,1H3	CCCCCCCCCCC=O	CCCCCCCCCCC=O	KMPQYAYAQWNLME-UHFFFAOYSA-N	undecanal	170167	170167	0	1	0	0	0	0	0	0	0	521	19072	6637	2D+3D	NULL	Biological Test Results|Chemical and Physical Properties|Classification|Food Additives and Ingredients|Literature|Patents|Pharmacology and Biochemistry|Safety and Hazards|Use and Manufacturing	12	1201|1811|651631|651632|651633|651634|720516|720552|720634|720635|720637|720674|720675|720678|720679|720680|720681|720682|720683|720684|720685|720686|720687|720691|720692|720693|720719|720725|743012|743014|743015|743033|743035|743036|743040|743041|743042|743053|743054|743063|743064|743065|743066|743067|743069|743074|743075|743077|743078|743079|743080|743081|743083|743084|743085|743086|743091|7430…	20050326	001Chemical|10X CHEM|3B Scientific (Wuhan) Corp|3WAY PHARM INC|A2B Chem|AA BLOCKS|Aaron Chemicals LLC|AbaChemScene|abcr GmbH|ABI Chem|Acadechem|Accela ChemBio Inc.|Achemica|Achemtek|AHH Chemical co.,ltd|AKos Consulting & Solutions|Aladdin|Alfa Chemistry|Alichem|Amadis Chemical|Ambeed|AN PharmaTech|Angene Chemical|Anward|AstaTech, Inc.|BenchChem|BePharm Ltd.|Bic Biotech|Biosynth|BLD Pharm|BOC Scie…	Chemical Vendors|Curation Efforts|Governmental Organizations|Journal Publishers|Legacy Depositors|NIH Initiatives|Research and Development|Subscription Services	NULL
8193	Lauryl Alcohol	12	0	1-DODECANOL|Dodecan-1-ol|Dodecyl alcohol|Dodecanol|Lauryl alcohol|112-53-8|Undecyl carbinol|Dodecylalcohol|n-Dodecyl alcohol|Lauric alcohol|Laurinic alcohol|Pisol|1-Dodecyl alcohol|n-Dodecan-1-ol|Duodecyl alcohol|1-Hydroxydodecane|Siponol L5|Karukoru 20|Lauroyl alcohol|Lorol 5|Lorol 7|n-Dodecanol|Siponol 25|Lauryl 24|Alfol 12|Lorol 11|Sipol L12|Siponol L2|Dytol J-68|Dodecyl alcoho|Cachalot L-50|C…	186330	C12H26O	20200	81200	5100	13	1	1	10	InChI=1S/C12H26O/c1-2-3-4-5-6-7-8-9-10-11-12-13/h13H,2-12H2,1H3	CCCCCCCCCCCCO	CCCCCCCCCCCCO	LQZZUXJYWNFBMV-UHFFFAOYSA-N	dodecan-1-ol	186198	186198	0	1	0	0	0	0	0	0	0	3372	101755	40168	2D+3D	Dodecanol	Agrochemical Information|Biological Test Results|Chemical and Physical Properties|Classification|Drug and Medication Information|Food Additives and Ingredients|Literature|Patents|Pharmacology and Biochemistry|Safety and Hazards|Toxicity|Use and Manufacturing	16	155|157|161|165|167|175|192|248|1469|1479|160385|205701|332912|588513|588514|588515|588516|588526|588527|588532|588533|588534|588535|588536|588537|588541|588543|588544|588545|588546|588547|651631|651632|651633|651634|651741|651743|651749|651751|651777|651778|651838|720516|720552|720634|720635|720636|720637|720653|720659|720674|720675|720678|720679|720680|720681|720682|720683|720684|720685|720686|…	20050326	001Chemical|10X CHEM|3B Scientific (Wuhan) Corp|3WAY PHARM INC|A2B Chem|AA BLOCKS|AAA Chemistry|Aaron Chemicals LLC|AbaChemScene|abcr GmbH|ABI Chem|Acadechem|Achemica|Achemtek|Acmec Biochemical|AHH Chemical co.,ltd|AK Scientific, Inc. (AKSCI)|AKos Consulting & Solutions|Aladdin|Alfa Chemistry|Alichem|Allbio Pharm Co., Ltd|Ambeed|Ambinter|AN PharmaTech|Angene Chemical|Anward|Aurora Fine Chemicals …	Chemical Vendors|Curation Efforts|Governmental Organizations|Journal Publishers|Legacy Depositors|NIH Initiatives|Research and Development|Subscription Services	NULL
8194	Dodecanal	11.0705	0	DODECANAL|Dodecyl aldehyde|Lauraldehyde|112-54-9|Lauric aldehyde|Lauryl aldehyde|n-Dodecanal|1-Dodecanal|Dodecanaldehyde|n-Dodecyl aldehyde|Laurinaldehyde|n-Lauraldehyde|Duodecylic aldehyde|1-Dodecyl aldehyde|n-Dodecylic aldehyde|Dodecylaldehyde|Laurylaldehyde|C-12 aldehyde, lauric|Aldehyde C-12, lauric|C12 aldehyde|Aldehyde C12|FEMA No. 2615|NSC 46128|C-12 lauric aldehyde|C42O120SEF|CHEBI:27836|…	184320	C12H24O	17100	99300	4900	13	0	1	10	InChI=1S/C12H24O/c1-2-3-4-5-6-7-8-9-10-11-12-13/h12H,2-11H2,1H3	CCCCCCCCCCCC=O	CCCCCCCCCCCC=O	HFJRKMMYBMWEAD-UHFFFAOYSA-N	dodecanal	184183	184183	0	1	0	0	0	0	0	0	0	2153	46457	17183	2D+3D	NULL	Biological Test Results|Chemical and Physical Properties|Classification|Food Additives and Ingredients|Literature|Patents|Pharmacology and Biochemistry|Safety and Hazards|Toxicity|Use and Manufacturing	14	155|157|161|165|167|175|1201|1080376|1080377|1080378|1080379|1080380|1080381|1081323	20050326	001Chemical|10X CHEM|3B Scientific (Wuhan) Corp|3WAY PHARM INC|A2B Chem|AA BLOCKS|Aaron Chemicals LLC|AbaChemScene|abcr GmbH|ABI Chem|Acadechem|Acmec Biochemical|AHH Chemical co.,ltd|AK Scientific, Inc. (AKSCI)|AKos Consulting & Solutions|Alfa Chemistry|Alichem|Ambeed|AN PharmaTech|Angene Chemical|Anward|Aribo Reagent|AstaTech, Inc.|BenchChem|BioCyc|Biosynth|BLD Pharm|BOC Sciences|BroadPharm|ChEB…	Chemical Vendors|Curation Efforts|Governmental Organizations|Journal Publishers|Legacy Depositors|NIH Initiatives|Research and Development|Subscription Services	NULL
8257	2-Methyl-3-buten-2-OL	1.35309	0	2-METHYL-3-BUTEN-2-OL|115-18-4|2-Methylbut-3-en-2-ol|3-Buten-2-ol, 2-methyl-|Methylbutenol|1,1-Dimethylallyl alcohol|3-Hydroxy-3-methyl-1-butene|3-Hydroxy-3-methylbutene|Dimethylvinylcarbinol|Dimethylvinylmethanol|Vinyldimethylcarbinol|isoprenyl alcohol|3-Methyl-1-buten-3-ol|1,1-Dimethyl-2-propenol|2-Methyl-3-butene-2-ol|2-Methyl-2-hydroxy-3-butene|1,1-Dimethylallyl alchol|2-Methyl-3-buten-2-yl a…	86130	C5H10O	20200	55000	0.800	6	1	1	1	InChI=1S/C5H10O/c1-4-5(2,3)6/h4,6H,1H2,2-3H3	CC(C)(C=C)O	CC(C)(C=C)O	HNVRRHSXBLFLIG-UHFFFAOYSA-N	2-methylbut-3-en-2-ol	860732	860732	0	1	0	0	0	0	0	0	0	534	8668	2911	2D+3D	NULL	Agrochemical Information|Biological Test Results|Chemical and Physical Properties|Classification|Food Additives and Ingredients|Literature|Patents|Pharmacology and Biochemistry|Safety and Hazards|Toxicity|Use and Manufacturing	14	1159520|1159521|1159523|1159525|1159526|1159527|1159528|1159529|1159531|1159551|1159552|1159555|1224834|1224835|1224836|1224837|1224838|1224839|1224840|1224841|1224842|1224843|1224844|1224845|1224846|1224847|1224848|1224849|1224867|1224868|1224869|1224870|1224871|1224872|1224873|1224874|1224875|1224876|1224877|1224878|1224879|1224880|1224881|1224882|1224883|1224884|1224885|1224886|1224887|1224888…	20050326	001Chemical|10X CHEM|1st Scientific|3B Scientific (Wuhan) Corp|A&J Pharmtech CO., LTD.|A2B Chem|AA BLOCKS|AAA Chemistry|abcr GmbH|ABI Chem|Acadechem|Achemica|Acmec Biochemical|AHH Chemical co.,ltd|AK Scientific, Inc. (AKSCI)|AKos Consulting & Solutions|Alfa Chemistry|Alichem|AN PharmaTech|Angene Chemical|Anward|Apexmol|BenchChem|Bic Biotech|BioCyc|BLD Pharm|BOC Sciences|CAPOT|ChEBI|Chem-Space.com…	Chemical Vendors|Curation Efforts|Governmental Organizations|Journal Publishers|Legacy Depositors|NIH Initiatives|Research and Development|Subscription Services	NULL
8294	Linalyl acetate	5.26785	7.74546	LINALYL ACETATE|115-95-7|Linalool acetate|Bergamiol|Bergamol|3,7-dimethylocta-1,6-dien-3-yl acetate|Lynalyl acetate|Linalol acetate|Licareol acetate|Acetic acid linalool ester|3,7-Dimethyl-1,6-octadien-3-yl acetate|1,6-Octadien-3-ol, 3,7-dimethyl-, acetate|3,7-Dimethyl-1,6-octadien-3-ol acetate|Ex bois de rose (synthetic)|1,6-Octadien-3-ol, 3,7-dimethyl-, 3-acetate|FEMA No. 2636|Linalyl acetate (…	196290	C12H20O2	26300	237000	3300	14	0	2	6	InChI=1S/C12H20O2/c1-6-12(5,14-11(4)13)9-7-8-10(2)3/h6,8H,1,7,9H2,2-5H3	CC(=CCCC(C)(C=C)OC(=O)C)C	CC(=CCCC(C)(C=C)OC(=O)C)C	UWKAYLJWKGQEPM-UHFFFAOYSA-N	3,7-dimethylocta-1,6-dien-3-yl acetate	196146	196146	0	1	0	1	0	1	0	0	0	1483	14973	5994	2D+3D	NULL	Biological Test Results|Chemical and Physical Properties|Classification|Food Additives and Ingredients|Identification|Literature|Patents|Pharmacology and Biochemistry|Safety and Hazards|Toxicity|Use and Manufacturing	15	155|157|161|165|167|175|1469|1479|338297|338298|338299|338300|338301|338302|588513|588514|588515|588516|588526|588527|588532|588533|588534|588535|588536|588537|588541|588543|588544|588545|588546|588547|651631|651632|651633|651634|651741|651743|651749|651751|651777|651778|651838|659295|659296|659297|720516|720552|720634|720635|720636|720637|720653|720659|720674|720675|720678|720679|720680|720681|7…	20050326	001Chemical|10X CHEM|1st Scientific|3B Scientific (Wuhan) Corp|A2B Chem|AA BLOCKS|Aaron Chemicals LLC|AbaChemScene|abcr GmbH|ABI Chem|Achemica|Acmec Biochemical|Acorn PharmaTech Product List|AHH Chemical co.,ltd|AK Scientific, Inc. (AKSCI)|AKos Consulting & Solutions|Aladdin|Alfa Chemistry|Alichem|Amadis Chemical|Ambeed|AN PharmaTech|Anward|AstaTech, Inc.|Aurora Fine Chemicals LLC|BenchChem|BePha…	Chemical Vendors|Curation Efforts|Governmental Organizations|Journal Publishers|Legacy Depositors|NIH Initiatives|Research and Development|Subscription Services	NULL
8554	Dimethyl Phthalate	4.04492	15.4909	Dimethyl phthalate|131-11-3|DIMETHYLPHTHALATE|Avolin|Solvanom|Fermine|Mipax|Palatinol M|Solvarone|Dimethyl o-phthalate|Unimoll DM|Phthalic acid dimethyl ester|Repeftal|Dimethyl 1,2-benzenedicarboxylate|1,2-Benzenedicarboxylic acid, dimethyl ester|ENT 262|Phthalsaeuredimethylester|Phthalic acid, dimethyl ester|dimethyl benzene-1,2-dicarboxylate|Dimethyl benzene-o-dicarboxylate|dimethylphtalate|Cas…	194180	C10H10O4	52600	200000	1600	14	0	4	4	InChI=1S/C10H10O4/c1-13-9(11)7-5-3-4-6-8(7)10(12)14-2/h3-6H,1-2H3	COC(=O)C1=CC=CC=C1C(=O)OC	COC(=O)C1=CC=CC=C1C(=O)OC	NIQCNGHVCWTJSM-UHFFFAOYSA-N	dimethyl benzene-1,2-dicarboxylate	194058	194058	0	1	0	0	0	0	0	0	0	2257	79980	34562	2D+3D	NULL	Biological Test Results|Chemical and Physical Properties|Classification|Identification|Literature|Patents|Pharmacology and Biochemistry|Safety and Hazards|Toxicity|Use and Manufacturing	14	155|157|161|165|167|175|421|426|427|433|434|435|445|530|540|541|542|543|544|545|546|584|585|595|596|603|605|654|655|656|657|658|659|660|661|662|663|664|665|666|667|875|880|881|884|885|886|887|889|892|893|894|900|902|912|921|923|924|925|926|938|946|947|948|955|960|961|962|963|964|965|966|967|968|969|970|971|972|973|974|975|976|977|978|979|980|981|982|983|984|985|986|987|988|989|993|994|995|1030|12…	20050326	001Chemical|10X CHEM|1st Scientific|3B Scientific (Wuhan) Corp|3WAY PHARM INC|A&J Pharmtech CO., LTD.|A2B Chem|AA BLOCKS|AAA Chemistry|Aaron Chemicals LLC|AbaChemScene|abcr GmbH|ABI Chem|Acadechem|Achemica|Acmec Biochemical|AHH Chemical co.,ltd|AK Scientific, Inc. (AKSCI)|AKos Consulting & Solutions|Aladdin|Alfa Chemistry|Alichem|AN PharmaTech|Angene Chemical|Anward|Apexmol|Aribo Reagent|Ark Phar…	Chemical Vendors|Curation Efforts|Governmental Organizations|Journal Publishers|Legacy Depositors|NIH Initiatives|Research and Development|Subscription Services	D005404 - Fixatives|D010575 - Pesticides > D007302 - Insect Repellents|D016573 - Agrochemicals|D020011 - Protective Agents|P - Antiparasitic products, insecticides and repellents > P03 - Ectoparasiticides, incl. scabicides, insecticides and repellents > P03B - Insecticides and repellents
8635	Methyl anthranilate	2.68136	7.74546	METHYL ANTHRANILATE|Methyl 2-aminobenzoate|134-20-3|2-Aminobenzoic acid methyl ester|Methyl o-aminobenzoate|o-Carbomethoxyaniline|Anthranilic acid methyl ester|2-Carbomethoxyaniline|2-(Methoxycarbonyl)aniline|Benzoic acid, 2-amino-, methyl ester|Anthranilic acid, methyl ester|O-methyl anthranilate|FEMA No. 2682|o-Aminobenzoic acid methyl ester|methyl antranilate|NSC 3109|Methylester kyseliny anth…	151160	C8H9NO2	52300	147000	1900	11	1	3	2	InChI=1S/C8H9NO2/c1-11-8(10)6-4-2-3-5-7(6)9/h2-5H,9H2,1H3	COC(=O)C1=CC=CC=C1N	COC(=O)C1=CC=CC=C1N	VAMXMNNIEUEQDV-UHFFFAOYSA-N	methyl 2-aminobenzoate	151063	151063	0	1	0	0	0	0	0	0	0	966	31724	11522	2D+3D	NULL	Agrochemical Information|Biological Test Results|Chemical and Physical Properties|Classification|Drug and Medication Information|Food Additives and Ingredients|Identification|Literature|Patents|Pharmacology and Biochemistry|Safety and Hazards|Toxicity|Use and Manufacturing	16	155|157|161|165|167|175|421|426|427|433|434|435|445|530|540|541|542|543|544|545|546|584|585|595|596|603|605|654|655|656|657|658|659|660|661|662|663|664|665|666|667|875|880|881|884|885|886|887|889|892|893|894|900|902|912|921|923|924|925|926|938|946|947|948|955|960|961|962|963|964|965|966|967|968|969|970|971|972|973|974|975|976|977|978|979|980|981|982|983|984|985|986|987|988|989|993|994|995|1030|14…	20050326	001Chemical|3B Scientific (Wuhan) Corp|3WAY PHARM INC|A&J Pharmtech CO., LTD.|A2B Chem|AA BLOCKS|AAA Chemistry|Aaron Chemicals LLC|AbaChemScene|abcr GmbH|ABI Chem|Acadechem|Aceschem Inc|Achemica|Achemo Scientific Limited|Achemtek|Acmec Biochemical|Acorn PharmaTech Product List|AHH Chemical co.,ltd|AKos Consulting & Solutions|Alfa Chemistry|Alichem|Allbio Pharm Co., Ltd|Ambinter|AN PharmaTech|Ange…	Chemical Vendors|Curation Efforts|Governmental Organizations|Journal Publishers|Legacy Depositors|NIH Initiatives|Research and Development|Subscription Services	NULL
8842	beta-CITRONELLOL, (+/-)-	6.14889	0	Citronellol|106-22-9|3,7-Dimethyloct-6-en-1-ol|beta-Citronellol|DL-Citronellol|Cephrol|6-Octen-1-ol, 3,7-dimethyl-|3,7-DIMETHYL-6-OCTEN-1-OL|Elenol|2,3-Dihydrogeraniol|Dihydrogeraniol|Rodinol|(+/-)-beta-Citronellol|2,6-Dimethyl-2-octen-8-ol|Citronellol, dl-|.beta.-Citronellol|Citronellol (natural)|(+-)-beta-citronellol|26489-01-0|CHEBI:50462|C10H20O|(+-)-CITRONELLOL|NSC 8779|UNII-565OK72VNF|565OK…	156260	C10H20O	20200	112000	3200	11	1	1	5	InChI=1S/C10H20O/c1-9(2)5-4-6-10(3)7-8-11/h5,10-11H,4,6-8H2,1-3H3	CC(CCC=C(C)C)CCO	CC(CCC=C(C)C)CCO	QMVPMAAFGQKVCJ-UHFFFAOYSA-N	3,7-dimethyloct-6-en-1-ol	156151	156151	0	1	0	1	0	1	0	0	0	2261	27457	9530	2D+3D	NULL	Biological Test Results|Chemical and Physical Properties|Classification|Drug and Medication Information|Food Additives and Ingredients|Literature|Patents|Pharmacology and Biochemistry|Safety and Hazards|Toxicity|Use and Manufacturing	15	155|157|161|165|167|175|248|270|421|426|427|433|434|435|445|530|540|541|542|543|544|545|546|584|585|595|596|603|605|654|655|656|657|658|659|660|661|662|663|664|665|666|667|875|880|881|884|885|886|887|889|892|893|894|900|901|902|912|921|923|924|925|926|938|946|947|948|955|960|961|962|963|964|965|966|967|968|969|970|971|972|973|974|975|976|977|978|979|980|981|982|983|984|985|986|987|988|989|993|994…	20050326	001Chemical|10X CHEM|1st Scientific|3B Scientific (Wuhan) Corp|3WAY PHARM INC|A2B Chem|AA BLOCKS|AAA Chemistry|Aaron Chemicals LLC|AbaChemScene|abcr GmbH|ABI Chem|AbMole Bioscience|Acadechem|Accela ChemBio Inc.|Achemica|Acmec Biochemical|Acorn PharmaTech Product List|AHH Chemical co.,ltd|AK Scientific, Inc. (AKSCI)|AKos Consulting & Solutions|Alfa Chemistry|Alichem|Ambeed|AN PharmaTech|Angel Phar…	Chemical Vendors|Curation Efforts|Governmental Organizations|Journal Publishers|Legacy Depositors|NIH Initiatives|Research and Development|Subscription Services	NULL
8857	Ethyl Acetate	2.57372	7.74546	ETHYL ACETATE|141-78-6|Ethyl ethanoate|Acetic acid ethyl ester|Acetoxyethane|Vinegar naphtha|Acetic ether|Ethyl acetic ester|Acetic acid, ethyl ester|Ethylacetate|Acetidin|Essigester|EtOAc|Acetic ester|Aethylacetat|Ethylacetat|1-acetoxyethane|AcOEt|RCRA waste number U112|Ethylacetaat|Octan etylu|FEMA No. 2414|Etile (acetato di)|Ethylazetat|Caswell No. 429|Ethyle (acetate d')|Acetate d'ethyle|Acet…	88110	C4H8O2	26300	49500	0.700	6	0	2	2	InChI=1S/C4H8O2/c1-3-6-4(2)5/h3H2,1-2H3	CCOC(=O)C	CCOC(=O)C	XEKOWRVHYACXOJ-UHFFFAOYSA-N	ethyl acetate	880524	880524	0	1	0	0	0	0	0	0	0	84935	154944	93179	2D+3D	NULL	Biological Test Results|Chemical and Physical Properties|Classification|Drug and Medication Information|Food Additives and Ingredients|Identification|Literature|Patents|Pharmacology and Biochemistry|Safety and Hazards|Toxicity|Use and Manufacturing	16	421|426|427|433|434|435|445|530|540|541|542|543|544|545|546|584|585|595|596|603|605|654|655|656|657|658|659|660|661|662|663|664|665|666|667|875|880|881|884|885|886|887|889|892|893|894|900|902|912|921|923|924|925|926|938|946|947|948|955|960|961|962|963|964|965|966|967|968|969|970|971|972|973|974|975|976|977|978|979|980|981|982|983|984|985|986|987|988|989|993|994|995|1030|1188|1195|1452|1457|1458|1…	20040916	001Chemical|1st Scientific|3B Scientific (Wuhan) Corp|A&J Pharmtech CO., LTD.|A2B Chem|AA BLOCKS|AbaChemScene|abcr GmbH|ABI Chem|Acadechem|Ace Therapeutics|Achemica|Achemtek|Acmec Biochemical|AKos Consulting & Solutions|Aladdin|Alfa Chemistry|Amadis Chemical|Ambeed|Ambinter|AN PharmaTech|Angene Chemical|Anward|AstaTech, Inc.|Aurora Fine Chemicals LLC|Avantor Inc|BenchChem|Bic Biotech|BindingDB|Bi…	Chemical Vendors|Curation Efforts|Governmental Organizations|Journal Publishers|Legacy Depositors|NIH Initiatives|Research and Development|Subscription Services	NULL
8892	Caproic Acid	4.44251	7.74546	HEXANOIC ACID|Caproic acid|142-62-1|n-Caproic acid|n-Hexanoic acid|Capronic acid|Butylacetic acid|Pentylformic acid|1-Hexanoic acid|Hexoic acid|n-Hexylic acid|n-Hexoic acid|Pentiformic acid|1-Pentanecarboxylic acid|Pentanecarboxylic acid|Hexacid 698|Hexylic acid|Kyselina kapronova|Hexanoic acid (natural)|FEMA No. 2559|Acid C6|NSC 8266|CCRIS 1347|HSDB 6813|EINECS 205-550-7|UNII-1F8SN134MX|BRN 0773…	116160	C6H12O2	37300	68900	1900	8	1	2	4	InChI=1S/C6H12O2/c1-2-3-4-5-6(7)8/h2-5H2,1H3,(H,7,8)	CCCCCC(=O)O	CCCCCC(=O)O	FUZZWVXGSFPDMH-UHFFFAOYSA-N	hexanoic acid	116084	116084	0	1	0	0	0	0	0	0	0	5265	181605	62922	2D+3D	NULL	Biological Test Results|Chemical and Physical Properties|Classification|Drug and Medication Information|Food Additives and Ingredients|Identification|Literature|Patents|Pharmacology and Biochemistry|Safety and Hazards|Toxicity|Use and Manufacturing	16	155|157|161|165|167|175|248|1188|1201|23251|23252|23253|23254|23255|23256|237685|309933|359935|359936|359937|359938|359939|359940|359941|359942|359943|359944|359945|359946|359947|359948|360149|360150|360151|406142|624611|624613|627874|627875|627876|627877|627878|627879|627880|627976|627979|627980|627981|627982|628060|651631|651632|651633|651634|720516|720552|720634|720635|720637|720674|720675|720…	20040916	001Chemical|10X CHEM|1st Scientific|3B Scientific (Wuhan) Corp|3WAY PHARM INC|A&J Pharmtech CO., LTD.|A2B Chem|AA BLOCKS|AAA Chemistry|Aaron Chemicals LLC|AbaChemScene|abcr GmbH|ABI Chem|Acadechem|Achemica|Achemtek|AHH Chemical co.,ltd|AK Scientific, Inc. (AKSCI)|AKos Consulting & Solutions|Aladdin|Alfa Chemistry|Alichem|Amadis Chemical|Ambeed|Ambinter|AN PharmaTech|Angene Chemical|Anward|Aribo R…	Chemical Vendors|Curation Efforts|Governmental Organizations|Journal Publishers|Legacy Depositors|NIH Initiatives|Research and Development|Subscription Services	NULL
8908	Hexyl acetate	6.36819	7.74546	Hexyl acetate|142-92-7|n-Hexyl acetate|ACETIC ACID, HEXYL ESTER|Hexyl ethanoate|1-Hexyl acetate|Acetic Acid Hexyl Ester|n-Hexyl ethanoate|Hexyl alcohol, acetate|FEMA No. 2565|Hexylester kyseliny octove|NSC 7323|88230-35-7|Acetic acid n-hexyl ester|Hexyl ester of acetic acid|7U7KU3MWT0|DTXSID6022006|CHEBI:87510|NSC-7323|MFCD00009524|l-Hexyl acetate|Hexyl acetate (natural)|HSDB 5641|Hexylester kyse…	144210	C8H16O2	26300	89300	2400	10	0	2	6	InChI=1S/C8H16O2/c1-3-4-5-6-7-10-8(2)9/h3-7H2,1-2H3	CCCCCCOC(=O)C	CCCCCCOC(=O)C	AOGQPLXWSUTHQB-UHFFFAOYSA-N	hexyl acetate	144115	144115	0	1	0	0	0	0	0	0	0	1004	26882	8933	2D+3D	NULL	Biological Test Results|Chemical and Physical Properties|Classification|Food Additives and Ingredients|Literature|Patents|Pharmacology and Biochemistry|Safety and Hazards|Toxicity|Use and Manufacturing	13	1188|1576|651631|651632|651633|651634|720516|720552|720634|720635|720637|720674|720675|720678|720679|720680|720681|720682|720683|720684|720685|720686|720687|720691|720692|720693|720719|720725|743012|743014|743015|743033|743035|743036|743040|743041|743042|743053|743054|743063|743064|743065|743066|743067|743069|743074|743075|743077|743078|743079|743080|743081|743083|743084|743085|743086|743091|7430…	20050326	001Chemical|10X CHEM|1st Scientific|3B Scientific (Wuhan) Corp|3WAY PHARM INC|A&J Pharmtech CO., LTD.|A2B Chem|AA BLOCKS|AAA Chemistry|abcr GmbH|ABI Chem|Acadechem|Achemica|Achemtek|Acorn PharmaTech Product List|AHH Chemical co.,ltd|AK Scientific, Inc. (AKSCI)|AKos Consulting & Solutions|Aladdin|Amadis Chemical|AN PharmaTech|Angene Chemical|Anward|BenchChem|Bic Biotech|BioCyc|Biosynth|CAPOT|ChEBI…	Chemical Vendors|Curation Efforts|Governmental Organizations|Journal Publishers|Legacy Depositors|NIH Initiatives|Research and Development|Subscription Services	NULL
8914	Nonan-1-ol	9	0	1-Nonanol|Nonan-1-ol|Nonanol|143-08-8|NONYL ALCOHOL|n-Nonyl alcohol|Pelargonic alcohol|1-Hydroxynonane|Nonalol|Octyl carbinol|n-Nonanol|n-Nonan-1-ol|Alcohol C-9|Nonylalkohol|Pelargonalkohol|Alcohol C9|FEMA No. 2789|28473-21-4|NSC 5521|MFCD00002990|NGK73Q6XMC|DTXSID6022008|CHEBI:35986|NSC-5521|C9 alcohol|HSDB 5145|EINECS 205-583-7|UNII-NGK73Q6XMC|BRN 0969213|nonanols|nonyl-alcohol|AI3-03962|N-nony…	144250	C9H20O	20200	52700	4300	10	1	1	7	InChI=1S/C9H20O/c1-2-3-4-5-6-7-8-9-10/h10H,2-9H2,1H3	CCCCCCCCCO	CCCCCCCCCO	ZWRUINPWMLAQRD-UHFFFAOYSA-N	nonan-1-ol	144151	144151	0	1	0	0	0	0	0	0	0	2259	99385	38698	2D+3D	NULL	Biological Test Results|Chemical and Physical Properties|Classification|Food Additives and Ingredients|Literature|Patents|Pharmacology and Biochemistry|Safety and Hazards|Toxicity|Use and Manufacturing	14	155|157|161|165|167|175|1188|160385|205701|332912|651631|651632|651633|651634|720516|720552|720634|720635|720637|720674|720675|720678|720679|720680|720681|720682|720683|720684|720685|720686|720687|720691|720692|720693|720719|720725|743012|743014|743015|743033|743035|743036|743040|743041|743042|743053|743054|743063|743064|743065|743066|743067|743069|743074|743075|743077|743078|743079|743080|743081…	20040916	001Chemical|10X CHEM|3B Scientific (Wuhan) Corp|3WAY PHARM INC|A2B Chem|AA BLOCKS|AAA Chemistry|Aaron Chemicals LLC|AbaChemScene|abcr GmbH|ABI Chem|Acadechem|Accela ChemBio Inc.|Achemica|Acmec Biochemical|AHH Chemical co.,ltd|AK Scientific, Inc. (AKSCI)|AKos Consulting & Solutions|Aladdin|Alfa Chemistry|Alichem|Amadis Chemical|Ambeed|AN PharmaTech|Angene Chemical|Anward|AstaTech, Inc.|BenchChem|B…	Chemical Vendors|Curation Efforts|Governmental Organizations|Journal Publishers|Legacy Depositors|NIH Initiatives|Research and Development|Subscription Services	NULL
8918	Nonyl acetate	9.30231	7.74546	NONYL ACETATE|143-13-5|Acetic acid, nonyl ester|n-Nonyl acetate|Acetic acid n-nonyl ester|Pelargonyl acetate|n-Nonanyl acetate|Nonanol acetate|n-Nonyl ethanoate|1-Acetoxynonane|Acetate C-9|Nonyl ethanoate|1-Nonyl acetate|Acetic Acid Nonyl Ester|Nonyl alcohol, acetate|FEMA No. 2788|NONYLACETATE|M2SE618B1L|DTXSID4047123|CHEBI:87511|NSC-82356|EINECS 205-585-8|NSC 82356|UNII-M2SE618B1L|AI3-11583|Nony…	186290	C11H22O2	26300	121000	4000	13	0	2	9	InChI=1S/C11H22O2/c1-3-4-5-6-7-8-9-10-13-11(2)12/h3-10H2,1-2H3	CCCCCCCCCOC(=O)C	CCCCCCCCCOC(=O)C	GJQIMXVRFNLMTB-UHFFFAOYSA-N	nonyl acetate	186162	186162	0	1	0	0	0	0	0	0	0	307	9237	2856	2D+3D	NULL	Biological Test Results|Chemical and Physical Properties|Classification|Food Additives and Ingredients|Literature|Patents|Pharmacology and Biochemistry|Safety and Hazards|Toxicity|Use and Manufacturing	12	651631|651632|651633|651634|720516|720552|720634|720635|720637|720674|720675|720678|720679|720680|720681|720682|720683|720684|720685|720686|720687|720691|720692|720693|720719|720725|743012|743014|743015|743033|743035|743036|743040|743041|743042|743053|743054|743063|743064|743065|743066|743067|743069|743074|743075|743077|743078|743079|743080|743081|743083|743084|743085|743086|743091|743094|743122|…	20050326	10X CHEM|3B Scientific (Wuhan) Corp|3WAY PHARM INC|A2B Chem|AA BLOCKS|AAA Chemistry|Aaron Chemicals LLC|AbaChemScene|abcr GmbH|ABI Chem|Acadechem|Achemica|Acmec Biochemical|AHH Chemical co.,ltd|AK Scientific, Inc. (AKSCI)|AKos Consulting & Solutions|Aladdin|Alfa Chemistry|AN PharmaTech|Angene Chemical|Anward|BenchChem|Bic Biotech|Biosynth|BLD Pharm|BOC Sciences|ChEBI|Chem-Space.com Database|Chemb…	Chemical Vendors|Curation Efforts|Governmental Organizations|Journal Publishers|Legacy Depositors|NIH Initiatives|Research and Development|Subscription Services	NULL
9862	6-Methyl-5-hepten-2-one	3.80943	5.68761	6-METHYL-5-HEPTEN-2-ONE|6-Methylhept-5-en-2-one|110-93-0|Sulcatone|METHYL HEPTENONE|2-Methyl-2-hepten-6-one|5-HEPTEN-2-ONE, 6-METHYL-|6-Methyl-5-heptene-2-one|2-Oxo-6-methylhept-5-ene|Heptenone, methyl-|2-Methyl-6-oxo-2-heptene|prenylacetone|FEMA No. 2707|NSC 15294|6-methyl-hept-5-en-2-one|6-Methyl-hepten-2-one|6-Methyl hept-5-en-2-one|6-methylheptan-5-ene-2-one|DTXSID5021629|CHEBI:16310|NSC66569…	126200	C8H14O	17100	119000	1900	9	0	1	3	InChI=1S/C8H14O/c1-7(2)5-4-6-8(3)9/h5H,4,6H2,1-3H3	CC(=CCCC(=O)C)C	CC(=CCCC(=O)C)C	UHEPJGULSIKKTP-UHFFFAOYSA-N	6-methylhept-5-en-2-one	126104	126104	0	1	0	0	0	0	0	0	0	993	7325	3007	2D+3D	NULL	Biological Test Results|Chemical and Physical Properties|Classification|Food Additives and Ingredients|Literature|Patents|Pharmacology and Biochemistry|Safety and Hazards|Toxicity|Use and Manufacturing	14	155|157|161|165|167|175|1188|1201|159270|651631|651632|651633|651634|720516|720552|720634|720635|720637|720674|720675|720678|720679|720680|720681|720682|720683|720684|720685|720686|720687|720691|720692|720693|720719|720725|743012|743014|743015|743033|743035|743036|743040|743041|743042|743053|743054|743063|743064|743065|743066|743067|743069|743074|743075|743077|743078|743079|743080|743081|743083|7…	20040916	001Chemical|10X CHEM|3B Scientific (Wuhan) Corp|3WAY PHARM INC|A&J Pharmtech CO., LTD.|A2B Chem|AA BLOCKS|Aaron Chemicals LLC|AbaChemScene|abcr GmbH|ABI Chem|Acadechem|Achemica|Achemtek|Acmec Biochemical|AHH Chemical co.,ltd|AK Scientific, Inc. (AKSCI)|AKos Consulting & Solutions|Aladdin|Alfa Chemistry|Alichem|Ambeed|AN PharmaTech|AstaTech, Inc.|Aurora Fine Chemicals LLC|Aurum Pharmatech LLC|Benc…	Chemical Vendors|Curation Efforts|Governmental Organizations|Journal Publishers|Legacy Depositors|NIH Initiatives|Research and Development|Subscription Services	NULL
10336	2-Methyl-2-butenal	2.10165	0	2-methylbut-2-enal|2-METHYL-2-BUTENAL|2-methyl-but-2-enal|Crotonaldehyde, 2-methyl-|(e)-2-methyl-2-butenal|trans-2-Methylcrotonaldehyde|DTXSID00859414|SB85396	84120	C5H8O	17100	72000	0.900	6	0	1	1	InChI=1S/C5H8O/c1-3-5(2)4-6/h3-4H,1-2H3	CC=C(C)C=O	CC=C(C)C=O	ACWQBUSCFPJUPN-UHFFFAOYSA-N	2-methylbut-2-enal	840575	840575	0	1	0	0	0	0	1	0	1	118	1311	683	2D+3D	NULL	Chemical and Physical Properties|Classification|Food Additives and Ingredients|Literature|Patents|Use and Manufacturing	7	NULL	20050326	3B Scientific (Wuhan) Corp|ABI Chem|Achemica|AN PharmaTech|BenchChem|ChemDB|Chemieliva Pharmaceutical Co., Ltd|Cheminformatics Friedrich-Schiller-University Jena|ChemSpider|ChemTik|Debye Scientific Co., Ltd|DiscoveryGate|eMolecules|EPA DSSTox|EPA Substance Registry Services|EvitaChem|Finetech Industry Limited|Google Patents|Hairui Chemical|IBM|King Scientific|LEAPCHEM|Molecule Market|NextBio|Next…	Chemical Vendors|Curation Efforts|Governmental Organizations|Journal Publishers|Legacy Depositors|Research and Development|Subscription Services	NULL
10364	Carvacrol	2.7688	0	CARVACROL|5-Isopropyl-2-methylphenol|499-75-2|Isopropyl-o-cresol|Antioxine|2-p-Cymenol|o-Thymol|Karvakrol|5-Isopropyl-o-cresol|Isothymol|2-Hydroxy-p-cymene|p-Cymen-2-ol|Phenol, 2-methyl-5-(1-methylethyl)-|2-Methyl-5-isopropylphenol|3-Isopropyl-6-methylphenol|p-Cymene, 2-hydroxy-|5-Isopropyl-2-methyl-phenol|o-Cresol, 5-isopropyl-|2-Methyl-5-(1-methylethyl)phenol|2-Methyl-5-(Propan-2-Yl)Phenol|2-me…	150220	C10H14O	20200	120000	3100	11	1	1	1	InChI=1S/C10H14O/c1-7(2)9-5-4-8(3)10(11)6-9/h4-7,11H,1-3H3	CC1=C(C=C(C=C1)C(C)C)O	CC1=C(C=C(C=C1)C(C)C)O	RECUKUPTGUEGMW-UHFFFAOYSA-N	2-methyl-5-propan-2-ylphenol	150104	150104	0	1	0	0	0	0	0	0	0	5605	26216	8686	2D+3D	NULL	Biological Test Results|Chemical and Physical Properties|Classification|Drug and Medication Information|Food Additives and Ingredients|Identification|Literature|Patents|Pharmacology and Biochemistry|Safety and Hazards|Toxicity|Use and Manufacturing	16	155|157|161|165|167|175|114276|116736|214939|403341|482143|624606|624608|624609|624611|624612|624613|624614|624616|651631|651632|651633|651634|677530|677534|677535|677536|677537|677538|677539|677610|677611|677612|677613|677614|677615|677616|677617|716615|716616|716617|716618|716619|716620|716621|716812|716813|716814|716815|716816|716817|716818|716819|716820|716821|716822|716823|716824|716825|7168…	20050326	001Chemical|10X CHEM|3B Scientific (Wuhan) Corp|3WAY PHARM INC|4C Pharma Scientific Inc|A&J Pharmtech CO., LTD.|A2B Chem|AA BLOCKS|Aaron Chemicals LLC|AbaChemScene|abcr GmbH|ABI Chem|Acadechem|Aceschem Inc|Achemica|Achemo Scientific Limited|Achemtek|Acmec Biochemical|Acorn PharmaTech Product List|AEchem Scientific Corp., USA|AHH Chemical co.,ltd|AK Scientific, Inc. (AKSCI)|AKos Consulting & Solut…	Chemical Vendors|Curation Efforts|Governmental Organizations|Journal Publishers|Legacy Depositors|NIH Initiatives|Research and Development|Subscription Services	COVID-19|COVID19|Coronavirus|Corona-virus|SARS|SARS2|SARS-CoV|SARS-CoV-2|COVID info from clinicaltrial, clinicaltrials, clinical trial, clinical trials
10430	Isovaleric acid	2.56965	7.74546	ISOVALERIC ACID|3-Methylbutanoic acid|503-74-2|Isopentanoic acid|3-Methylbutyric acid|Delphinic acid|Isopropylacetic acid|Isovalerianic acid|Butanoic acid, 3-methyl-|Isobutylformic acid|Isovalerianic|beta-Methylbutyric acid|Acetic acid, isopropyl-|3-Methylbutyrate|Butyric acid, 3-methyl-|3-methyl-butanoic acid|Kyselina isovalerova|Isobutyl formic acid|Isovaleriansaeure|FEMA No. 3102|3-methyl-n-bu…	102130	C5H10O2	37300	66500	1200	7	1	2	2	InChI=1S/C5H10O2/c1-4(2)3-5(6)7/h4H,3H2,1-2H3,(H,6,7)	CC(C)CC(=O)O	CC(C)CC(=O)O	GWYFCOCPABKNJV-UHFFFAOYSA-N	3-methylbutanoic acid	102068	102068	0	1	0	0	0	0	0	0	0	3064	47188	19937	2D+3D	NULL	Biological Test Results|Chemical and Physical Properties|Classification|Drug and Medication Information|Food Additives and Ingredients|Identification|Literature|Patents|Pharmacology and Biochemistry|Safety and Hazards|Toxicity|Use and Manufacturing	16	1576|360149|360150|360151|447578|651631|651632|651633|651634|720516|720552|720634|720635|720637|720674|720675|720678|720679|720680|720681|720682|720683|720684|720685|720686|720687|720691|720692|720693|720719|720725|743012|743014|743015|743033|743035|743036|743040|743041|743042|743053|743054|743063|743064|743065|743066|743067|743069|743074|743075|743077|743078|743079|743080|743081|743083|743084|74…	20050326	001Chemical|10X CHEM|3B Scientific (Wuhan) Corp|3WAY PHARM INC|A&J Pharmtech CO., LTD.|A2B Chem|AA BLOCKS|AAA Chemistry|Aaron Chemicals LLC|AbaChemScene|abcr GmbH|ABI Chem|Acadechem|Achemica|Acmec Biochemical|AHH Chemical co.,ltd|AK Scientific, Inc. (AKSCI)|AKos Consulting & Solutions|Alfa Chemistry|Alichem|Amadis Chemical|Ambeed|Ambinter|AN PharmaTech|Anward|Apexmol|Ark Pharm, Inc.|AstaTech, Inc…	Chemical Vendors|Curation Efforts|Governmental Organizations|Journal Publishers|Legacy Depositors|NIH Initiatives|Research and Development|Subscription Services	NULL
10687	2,3-Dimethylphenol	1.93979	0	2,3-DIMETHYLPHENOL|526-75-0|2,3-Xylenol|Dimethylphenol|1-Hydroxy-2,3-dimethylbenzene|1300-71-6|Phenol, 2,3-dimethyl-|o-Xylenol|Vic-o-Xylenol|o-3-Xylenol|Phenol, dimethyl-|3-Hydroxyl-o-xylene|2,3-Dimethyl phenol|NSC 62011|RLF9YS3586|CHEMBL1490403|DTXSID6025143|MFCD00002227|NSC-62011|Xyellenol 100|DTXCID105143|CAS-526-75-0|HSDB 5676|Benzene, 1,2-dimethyl-3-hydroxy-|EINECS 208-395-3|BRN 1906267|UNII…	122160	C8H10O	20200	90600	2600	9	1	1	0	InChI=1S/C8H10O/c1-6-4-3-5-8(9)7(6)2/h3-5,9H,1-2H3	CC1=C(C(=CC=C1)O)C	CC1=C(C(=CC=C1)O)C	QWBBPBRQALCEIZ-UHFFFAOYSA-N	2,3-dimethylphenol	122073	122073	0	1	0	0	0	0	0	0	0	922	76196	35052	2D+3D	NULL	Biological Test Results|Chemical and Physical Properties|Classification|Food Additives and Ingredients|Identification|Literature|Patents|Pharmacology and Biochemistry|Safety and Hazards|Toxicity|Use and Manufacturing	14	421|426|427|433|434|435|445|530|540|541|542|543|544|545|546|584|585|595|596|603|605|654|655|656|657|658|659|660|661|662|663|664|665|666|667|875|880|881|884|885|886|887|889|892|893|894|900|902|912|921|923|924|925|926|938|946|947|948|955|960|961|962|963|964|965|966|967|968|969|970|971|972|973|974|975|976|977|978|979|980|981|982|983|984|985|986|987|988|989|993|994|995|1030|1452|1457|1458|1469|1471|1…	20050326	001Chemical|3B Scientific (Wuhan) Corp|3WAY PHARM INC|A&J Pharmtech CO., LTD.|A2B Chem|AA BLOCKS|Aaron Chemicals LLC|ABBLIS Chemicals|abcr GmbH|ABI Chem|Acadechem|Aceschem Inc|Achemica|Achemo Scientific Limited|Achemtek|Acorn PharmaTech Product List|AHH Chemical co.,ltd|AK Scientific, Inc. (AKSCI)|AKos Consulting & Solutions|Aladdin|Alfa Chemistry|Amadis Chemical|AN PharmaTech|Angene Chemical|Anw…	Chemical Vendors|Curation Efforts|Governmental Organizations|Journal Publishers|Legacy Depositors|NIH Initiatives|Research and Development|Subscription Services	NULL
11005	Myristic Acid	12.2624	7.74546	Tetradecanoic acid|MYRISTIC ACID|544-63-8|n-Tetradecanoic acid|Crodacid|n-Tetradecan-1-oic acid|n-Tetradecoic acid|1-Tridecanecarboxylic acid|Myristate|Hydrofol acid 1495|Myristinsaeure|Univol U 316S|Emery 655|tetradecoic acid|Hystrene 9014|Myristic acid, pure|FEMA No. 2764|Myristic acid (natural)|acide tetradecanoique|n-Myristic acid|NSC 5028|CCRIS 4724|HSDB 5686|Philacid 1400|C14:0|Prifac 2942|…	228370	C14H28O2	37300	155000	5300	16	1	2	12	InChI=1S/C14H28O2/c1-2-3-4-5-6-7-8-9-10-11-12-13-14(15)16/h2-13H2,1H3,(H,15,16)	CCCCCCCCCCCCCC(=O)O	CCCCCCCCCCCCCC(=O)O	TUNFSRHWOTWDNC-UHFFFAOYSA-N	tetradecanoic acid	228209	228209	0	1	0	0	0	0	0	0	0	10303	132142	50432	2D+3D	Myristic Acid	Biological Test Results|Chemical and Physical Properties|Classification|Drug and Medication Information|Food Additives and Ingredients|Identification|Literature|Patents|Pharmacology and Biochemistry|Safety and Hazards|Toxicity|Use and Manufacturing	16	155|157|161|165|167|175|248|421|426|427|433|434|435|445|530|540|541|542|543|544|545|546|584|585|595|596|603|605|654|655|656|657|658|659|660|661|662|663|664|665|666|667|875|880|881|884|885|886|887|889|892|893|894|900|902|912|921|923|924|925|926|938|946|947|948|955|960|961|962|963|964|965|966|967|968|969|970|971|972|973|974|975|976|977|978|979|980|981|982|983|984|985|986|987|988|989|993|994|995|103…	20040916	001Chemical|10X CHEM|1st Scientific|3B Scientific (Wuhan) Corp|3WAY PHARM INC|A2B Chem|A2Z Chemical|AA BLOCKS|AAA Chemistry|Aaron Chemicals LLC|AbaChemScene|ABBLIS Chemicals|abcr GmbH|ABI Chem|AbMole Bioscience|AbovChem LLC|Acadechem|Achemica|Achemtek|Acmec Biochemical|Acorn PharmaTech Product List|Adooq BioScience|AHH Chemical co.,ltd|AK Scientific, Inc. (AKSCI)|AKos Consulting & Solutions|Aladd…	Chemical Vendors|Curation Efforts|Governmental Organizations|Journal Publishers|Legacy Depositors|NIH Initiatives|Research and Development|Subscription Services	NULL
11124	Methyl propionate	2.57372	7.74546	METHYL PROPIONATE|Methyl propanoate|554-12-1|Propanoic acid, methyl ester|Methyl propylate|Methylpropionate|Propionic acid, methyl ester|Propionate de methyle|PROPIONIC ACID METHYL ESTER|FEMA No. 2742|FEMA Number 2742|Propanoic acid methyl ester|Methyl Propionate (natural)|NSC 9375|HSDB 5688|formyl propionate|EINECS 209-060-4|UNII-NB21C0D33W|Methylester kyseliny propionove|BRN 1737628|NB21C0D33W|…	88110	C4H8O2	26300	49500	0.800	6	0	2	2	InChI=1S/C4H8O2/c1-3-4(5)6-2/h3H2,1-2H3	CCC(=O)OC	CCC(=O)OC	RJUFJBKOKNCXHH-UHFFFAOYSA-N	methyl propanoate	880524	880524	0	1	0	0	0	0	0	0	0	754	101933	41994	2D+3D	NULL	Biological Test Results|Chemical and Physical Properties|Classification|Food Additives and Ingredients|Literature|Patents|Pharmacology and Biochemistry|Safety and Hazards|Toxicity|Use and Manufacturing	13	651631|651632|651633|651634|720516|720552|720634|720635|720637|720674|720675|720678|720679|720680|720681|720682|720683|720684|720685|720686|720687|720691|720692|720693|720719|720725|743012|743014|743015|743033|743035|743036|743040|743041|743042|743053|743054|743063|743064|743065|743066|743067|743069|743074|743075|743077|743078|743079|743080|743081|743083|743084|743085|743086|743091|743094|743122|…	20050326	001Chemical|10X CHEM|3B Scientific (Wuhan) Corp|3WAY PHARM INC|A&J Pharmtech CO., LTD.|A2B Chem|AA BLOCKS|AAA Chemistry|abcr GmbH|ABI Chem|Acadechem|Achemica|Achemtek|AK Scientific, Inc. (AKSCI)|AKos Consulting & Solutions|Amadis Chemical|Ambinter|AN PharmaTech|Angene Chemical|Anward|Apexmol|Aurora Fine Chemicals LLC|BenchChem|Bic Biotech|BioCyc|Biosynth|CAPOT|ChEBI|Chem-Space.com Database|ChemBa…	Chemical Vendors|Curation Efforts|Governmental Organizations|Journal Publishers|Legacy Depositors|NIH Initiatives|Research and Development|Subscription Services	NULL
11173	3-Methyl-2-buten-1-OL	2.65205	0	3-METHYL-2-BUTEN-1-OL|556-82-1|Prenol|3-Methylbut-2-en-1-ol|3,3-Dimethylallyl alcohol|2-Buten-1-ol, 3-methyl-|Prenyl alcohol|3-Methyl-2-butenol|Dimethylallyl alcohol|3-Methyl-2-butenyl alcohol|3-Methylcrotyl alcohol|3-Methyl-2-butene-1-ol|FEMA No. 3647|butenol methyl|.gamma.,.gamma.-Dimethylallyl alcohol|NSC 158709|2-Butenol, 3-methyl|MFCD00002916|2-methyl-2-buten-4-ol|3-methyl-but-2-en-1-ol|Meth…	86130	C5H10O	20200	51000	1000	6	1	1	1	InChI=1S/C5H10O/c1-5(2)3-4-6/h3,6H,4H2,1-2H3	CC(=CCO)C	CC(=CCO)C	ASUAYTHWZCLXAN-UHFFFAOYSA-N	3-methylbut-2-en-1-ol	860732	860732	0	1	0	0	0	0	0	0	0	820	9338	3950	2D+3D	NULL	Biological Test Results|Chemical and Physical Properties|Classification|Food Additives and Ingredients|Literature|Patents|Pharmacology and Biochemistry|Safety and Hazards|Toxicity|Use and Manufacturing	13	248|256|328|651631|651632|651633|651634|720516|720552|720634|720635|720637|720674|720675|720678|720679|720680|720681|720682|720683|720684|720685|720686|720687|720691|720692|720693|720719|720725|743012|743014|743015|743033|743035|743036|743040|743041|743042|743053|743054|743063|743064|743065|743066|743067|743069|743074|743075|743077|743078|743079|743080|743081|743083|743084|743085|743086|743091|74…	20040916	001Chemical|10X CHEM|3B Scientific (Wuhan) Corp|3WAY PHARM INC|A&J Pharmtech CO., LTD.|A2B Chem|AA BLOCKS|Aaron Chemicals LLC|AbaChemScene|abcr GmbH|ABI Chem|Acadechem|Achemica|Achemtek|Acmec Biochemical|AK Scientific, Inc. (AKSCI)|AKos Consulting & Solutions|Aladdin|Alfa Chemistry|Alichem|Allbio Pharm Co., Ltd|Amadis Chemical|Ambeed|Ambinter|AN PharmaTech|Anward|AstaTech, Inc.|Aurum Pharmatech L…	Chemical Vendors|Curation Efforts|Governmental Organizations|Journal Publishers|Legacy Depositors|NIH Initiatives|Research and Development|Subscription Services	NULL
11230	4-Terpineol, (+/-)-	2.90631	0	4-Carvomenthenol|Terpinen-4-ol|562-74-3|4-Terpineol|p-Menth-1-en-4-ol|1-Terpinen-4-ol|Terpinenol-4|1-p-Menthen-4-ol|Terpene-4-ol|1-Menthene-4-ol|TERPINENE-4-OL|1-para-Menthen-4-ol|3-Cyclohexen-1-ol, 4-methyl-1-(1-methylethyl)-|rac Terpinen-4-ol|(+-)-p-Menth-1-en-4-ol|(+/-)-Terpinen-4-ol|Terpinenolu-4|Terpineol-4|dl-4-Terpineol|FEMA No. 2248|Terpinine-4-ol|(+/-)-4-Terpineol|para-Menth-1-en-4-ol|4-…	154250	C10H18O	20200	170000	2200	11	1	1	1	InChI=1S/C10H18O/c1-8(2)10(11)6-4-9(3)5-7-10/h4,8,11H,5-7H2,1-3H3	CC1=CCC(CC1)(C(C)C)O	CC1=CCC(CC1)(C(C)C)O	WRYLYDPHFGVWKC-UHFFFAOYSA-N	4-methyl-1-propan-2-ylcyclohex-3-en-1-ol	154136	154136	0	1	0	1	0	1	0	0	0	422	6107	2196	2D+3D	NULL	Biological Test Results|Chemical and Physical Properties|Classification|Drug and Medication Information|Food Additives and Ingredients|Identification|Literature|Patents|Pharmacology and Biochemistry|Safety and Hazards|Toxicity|Use and Manufacturing	16	248|256|330|332912|334989|334990|334991|334992|334993|334994|334995|334996|334997|334998|334999|335000|338297|338298|338299|338300|338301|338302|360503|555350|555351|555382|555383|624608|651631|651632|651633|651634|720516|720552|720634|720635|720637|720674|720675|720678|720679|720680|720681|720682|720683|720684|720685|720686|720687|720691|720692|720693|720719|720725|743012|743014|743015|743033|74…	20050326	001Chemical|10X CHEM|3B Scientific (Wuhan) Corp|3WAY PHARM INC|A2B Chem|AA BLOCKS|Aaron Chemicals LLC|AbaChemScene|abcr GmbH|ABI Chem|Acadechem|Accela ChemBio Inc.|Acorn PharmaTech Product List|Activate Scientific|AHH Chemical co.,ltd|AK Scientific, Inc. (AKSCI)|AKos Consulting & Solutions|Aladdin|Alfa Chemistry|Alichem|Amadis Chemical|Ambeed|AN PharmaTech|Angene Chemical|Ark Pharm, Inc.|AstaTech…	Chemical Vendors|Curation Efforts|Governmental Organizations|Journal Publishers|Legacy Depositors|Research and Development|Subscription Services	NULL
11335	2,6-Dimethylphenol	1.93979	0	2,6-DIMETHYLPHENOL|576-26-1|2,6-Xylenol|Phenol, 2,6-dimethyl-|2,6-Dimethyl phenol|1-Hydroxy-2,6-dimethylbenzene|25134-01-4|2-Hydroxy-m-xylene|2,6-Dmp|2,6-Dimethyl-phenol|FEMA No. 3249|2-Hydroxy-1,3-dimethylbenzene|Dimethylphenol, 2,6-|NSC 2123|MFCD00002240|I8N0RO87OV|CHEMBL30106|1,3-Dimethyl-2-hydroxybenzene|2,6-Dimethylphenol-d9(Major)|DTXSID9024063|Vic-m-xylenol|NSC-2123|DTXCID404063|Xylenol 23…	122160	C8H10O	20200	80600	2400	9	1	1	0	InChI=1S/C8H10O/c1-6-4-3-5-7(2)8(6)9/h3-5,9H,1-2H3	CC1=C(C(=CC=C1)C)O	CC1=C(C(=CC=C1)C)O	NXXYKOUNUYWIHA-UHFFFAOYSA-N	2,6-dimethylphenol	122073	122073	0	1	0	0	0	0	0	0	0	2125	40418	16295	2D+3D	NULL	Biological Test Results|Chemical and Physical Properties|Classification|Food Additives and Ingredients|Identification|Literature|Patents|Pharmacology and Biochemistry|Safety and Hazards|Toxicity|Use and Manufacturing	14	155|157|161|165|167|175|421|426|427|433|434|435|445|530|540|541|542|543|544|545|546|584|585|595|596|603|605|654|655|656|657|658|659|660|661|662|663|664|665|666|667|875|880|881|884|885|886|887|889|892|893|894|900|902|912|921|923|924|925|926|938|946|947|948|955|960|961|962|963|964|965|966|967|968|969|970|971|972|973|974|975|976|977|978|979|980|981|982|983|984|985|986|987|988|989|993|994|995|1030|14…	20050326	001Chemical|10X CHEM|3B Scientific (Wuhan) Corp|3WAY PHARM INC|A&J Pharmtech CO., LTD.|A2B Chem|AA BLOCKS|ABBLIS Chemicals|abcr GmbH|ABI Chem|Acadechem|Aceschem Inc|Achemica|Achemo Scientific Limited|Achemtek|Activate Scientific|AK Scientific, Inc. (AKSCI)|AKos Consulting & Solutions|Alfa Chemistry|Amadis Chemical|Ambinter|AN PharmaTech|Angene Chemical|Anward|Apexmol|Aromsyn catalogue|AstaTech, I…	Chemical Vendors|Curation Efforts|Governmental Organizations|Journal Publishers|Legacy Depositors|NIH Initiatives|Research and Development|Subscription Services	NULL
11428	3-Pentanol	3.2	0	3-PENTANOL|584-02-1|Pentan-3-ol|Diethyl carbinol|Pentanol-3|3-Pentyl alcohol|1-Ethyl-1-propanol|NSC 8654|(C2H5)2CHOH|X4ELC182I5|CHEBI:77519|NSC-8654|EINECS 209-526-7|BRN 1730964|UNII-X4ELC182I5|Diethylcarbinol|AI3-24335|3-Pentanol, 98%|3-PENTANOL [MI]|4-01-00-01662 (Beilstein Handbook Reference)|CHEMBL47100|QSPL 143|WLN: QY2&2|DTXSID8060400|NSC8654|MFCD00004574|AKOS000248912|HY-W087988|SB83759|UN…	88150	C5H12O	20200	23100	1200	6	1	1	2	InChI=1S/C5H12O/c1-3-5(6)4-2/h5-6H,3-4H2,1-2H3	CCC(CC)O	CCC(CC)O	AQIXEPGDORPWBJ-UHFFFAOYSA-N	pentan-3-ol	880888	880888	0	1	0	0	0	0	0	0	0	510	61871	17201	2D+3D	NULL	Biological Test Results|Chemical and Physical Properties|Classification|Food Additives and Ingredients|Literature|Patents|Safety and Hazards|Toxicity|Use and Manufacturing	12	159270|162229|346025|1094728	20050326	10X CHEM|3B Scientific (Wuhan) Corp|3WAY PHARM INC|A&J Pharmtech CO., LTD.|A2B Chem|AA BLOCKS|Aaron Chemicals LLC|AbaChemScene|abcr GmbH|ABI Chem|Acadechem|Achemica|AHH Chemical co.,ltd|AK Scientific, Inc. (AKSCI)|AKos Consulting & Solutions|Aladdin|Alfa Chemistry|Alichem|Ambeed|AN PharmaTech|Angene Chemical|Anward|AstaTech, Inc.|Aurum Pharmatech LLC|BenchChem|Bic Biotech|BLD Pharm|ChEBI|Chem-Spa…	Chemical Vendors|Curation Efforts|Governmental Organizations|Journal Publishers|Legacy Depositors|Research and Development|Subscription Services	NULL
11463	Terpinolene	2.80745	0	TERPINOLENE|586-62-9|Isoterpinene|Terpinolen|alpha-Terpinolene|4-Isopropylidene-1-methylcyclohexene|p-Mentha-1,4(8)-diene|1,4(8)-p-Menthadiene|Nofmer TP|Tereben|p-Menth-1,4(8)-diene|1,4(8)-Terpadiene|Cyclohexene, 1-methyl-4-(1-methylethylidene)-|1-Methyl-4-(1-methylethylidene)cyclohexene|1-Methyl-4-isopropylidene-1-cyclohexene|FEMA No. 3046|FEMA Number 3046|1-Methyl-4-(1-methylethylidene)-1-cyclo…	136230	C10H16	0.000	178000	2800	10	0	0	0	InChI=1S/C10H16/c1-8(2)10-6-4-9(3)5-7-10/h4H,5-7H2,1-3H3	CC1=CCC(=C(C)C)CC1	CC1=CCC(=C(C)C)CC1	MOYAFQVGZZPNRA-UHFFFAOYSA-N	1-methyl-4-propan-2-ylidenecyclohexene	136125	136125	0	1	0	0	0	0	0	0	0	1838	21046	9155	2D+3D	NULL	Biological Test Results|Chemical and Physical Properties|Classification|Food Additives and Ingredients|Identification|Literature|Patents|Pharmacology and Biochemistry|Safety and Hazards|Toxicity|Use and Manufacturing	15	332912|651631|651632|651633|651634|720516|720552|720634|720635|720637|720674|720675|720678|720679|720680|720681|720682|720683|720684|720685|720686|720687|720691|720692|720693|720719|720725|743012|743014|743015|743033|743035|743036|743040|743041|743042|743053|743054|743063|743064|743065|743066|743067|743069|743074|743075|743077|743078|743079|743080|743081|743083|743084|743085|743086|743091|743094|…	20050327	3B Scientific (Wuhan) Corp|A&J Pharmtech CO., LTD.|A2B Chem|AA BLOCKS|abcr GmbH|ABI Chem|Acadechem|Acorn PharmaTech Product List|AHH Chemical co.,ltd|AK Scientific, Inc. (AKSCI)|AKos Consulting & Solutions|Aladdin|Ambinter|AN PharmaTech|Angene Chemical|Aurora Fine Chemicals LLC|Aurum Pharmatech LLC|BenchChem|Bestdo Inc|BioCyc|Biological Magnetic Resonance Data Bank (BMRB)|Biosynth|ChEBI|Chembase.…	Chemical Vendors|Curation Efforts|Governmental Organizations|Journal Publishers|Legacy Depositors|NIH Initiatives|Research and Development|Subscription Services	NULL
11524	4-Methylcyclohexanol	2.52	0	4-METHYLCYCLOHEXANOL|trans-4-Methylcyclohexanol|cis-4-Methylcyclohexanol|589-91-3|7731-29-5|7731-28-4|4-methylcyclohexan-1-ol|Cyclohexanol, 4-methyl-|Cyclohexanol, 4-methyl-, trans-|1-Methyl-4-cyclohexanol|4-methylcyclohexyl alcohol|Cyclohexanol, 4-methyl-, cis-|4-Methylhexalin|Hexahydro-p-cresol|MFCD00001449|ZLJ21O6WVR|4-Methylcyclohexanol, cis-|4-Methylcyclohexanol, trans-|(1r,4r)-4-methylcyclo…	114190	C7H14O	20200	62800	1800	8	1	1	0	InChI=1S/C7H14O/c1-6-2-4-7(8)5-3-6/h6-8H,2-5H2,1H3	CC1CCC(CC1)O	CC1CCC(CC1)O	MQWCXKGKQLNYQG-UHFFFAOYSA-N	4-methylcyclohexan-1-ol	114104	114104	0	1	0	0	0	0	0	0	0	217	20156	9625	2D+3D	NULL	Chemical and Physical Properties|Classification|Literature|Patents|Safety and Hazards|Toxicity|Use and Manufacturing	11	NULL	20050326	001Chemical|10X CHEM|3B Scientific (Wuhan) Corp|3WAY PHARM INC|A&J Pharmtech CO., LTD.|A2B Chem|AA BLOCKS|Aaron Chemicals LLC|AbaChemScene|abcr GmbH|ABI Chem|Acadechem|Accela ChemBio Inc.|Achemica|Achemo Scientific Limited|Achemtek|Acmec Biochemical|Acorn PharmaTech Product List|Activate Scientific|AHH Chemical co.,ltd|AK Scientific, Inc. (AKSCI)|AKos Consulting & Solutions|Aladdin|Alfa Chemistry…	Chemical Vendors|Curation Efforts|Governmental Organizations|Journal Publishers|Legacy Depositors|Research and Development|Subscription Services	NULL
11527	3-Octanol	6.125	0	3-OCTANOL|Octan-3-ol|589-98-0|1-Ethylhexanol|Amyl ethyl carbinol|Ethyl-n-amylcarbinol|Ethylamylcarbinol|Octanol-3|Ethyl amyl carbinol|Amylethylcarbinol|D-n-Octanol|20296-29-1|3-Octyl Alcohol|dl-3-Octanol|n-Octan-3-ol|(S)-3-Octanol|FEMA No. 3581|Ethylhexyl alcohol|Ethyl pentyl carbinol|73DZ0U3U1E|CHEBI:80945|29063-28-3|3-Octanol (natural)|(3S)-3-octanol|(1)-Octan-3-ol|EINECS 209-667-4|EINECS 243-7…	130229	C8H18O	20200	52500	2800	9	1	1	5	InChI=1S/C8H18O/c1-3-5-6-7-8(9)4-2/h8-9H,3-7H2,1-2H3	CCCCCC(CC)O	CCCCCC(CC)O	NMRPBPVERJPACX-UHFFFAOYSA-N	octan-3-ol	130136	130136	0	1	0	1	0	1	0	0	0	691	13764	5625	2D+3D	NULL	Biological Test Results|Chemical and Physical Properties|Classification|Food Additives and Ingredients|Literature|Patents|Pharmacology and Biochemistry|Safety and Hazards|Toxicity|Use and Manufacturing	13	332912|1102797|1102828|1102859|1102890|1102921|1102952	20050327	10X CHEM|3B Scientific (Wuhan) Corp|3WAY PHARM INC|A2B Chem|AA BLOCKS|Aaron Chemicals LLC|AbaChemScene|abcr GmbH|ABI Chem|AbMole Bioscience|Achemica|Achemtek|AHH Chemical co.,ltd|AK Scientific, Inc. (AKSCI)|AKos Consulting & Solutions|Aladdin|Alfa Chemistry|Alichem|Amadis Chemical|Ambeed|AN PharmaTech|Anward|Apexmol|AstaTech, Inc.|BenchChem|BePharm Ltd.|Bic Biotech|Biocore|BLD Pharm|BOC Sciences|…	Chemical Vendors|Curation Efforts|Governmental Organizations|Journal Publishers|Legacy Depositors|NIH Initiatives|Research and Development|Subscription Services	NULL
11552	Isovaleraldehyde	2.57372	0	3-Methylbutanal|ISOVALERALDEHYDE|590-86-3|3-Methylbutyraldehyde|Isovaleral|Isopentaldehyde|Isoamylaldehyde|Isopentanal|Butanal, 3-methyl-|Isovalerylaldehyde|Isovaleric aldehyde|beta-Methylbutanal|Isoamyl aldehyde|2-Methylbutanal-4|3-Methyl-1-butanal|1-Butanal, 3-methyl-|Butyraldehyde, 3-methyl-|iso-C4H9CHO|Iso-Valeraldehyde|3-Methylbutylaldehyde|beta-Methylbutyraldehyde|3-methyl butanal|FEMA No. …	86130	C5H10O	17100	39200	1000	6	0	1	2	InChI=1S/C5H10O/c1-5(2)3-4-6/h4-5H,3H2,1-2H3	CC(C)CC=O	CC(C)CC=O	YGHRJJRRZDOVPD-UHFFFAOYSA-N	3-methylbutanal	860732	860732	0	1	0	0	0	0	0	0	0	2181	31297	11735	2D+3D	NULL	Biological Test Results|Chemical and Physical Properties|Classification|Drug and Medication Information|Food Additives and Ingredients|Identification|Literature|Patents|Pharmacology and Biochemistry|Safety and Hazards|Toxicity|Use and Manufacturing	16	1188|1201|155162|651631|651632|651633|651634|720516|720552|720634|720635|720637|720674|720675|720678|720679|720680|720681|720682|720683|720684|720685|720686|720687|720691|720692|720693|720719|720725|743012|743014|743015|743033|743035|743036|743040|743041|743042|743053|743054|743063|743064|743065|743066|743067|743069|743074|743075|743077|743078|743079|743080|743081|743083|743084|743085|743086|7430…	20040916	001Chemical|A&J Pharmtech CO., LTD.|A2B Chem|AA BLOCKS|abcr GmbH|ABI Chem|Acadechem|Aceschem Inc|Achemica|Achemtek|AK Scientific, Inc. (AKSCI)|AKos Consulting & Solutions|Alfa Chemistry|AN PharmaTech|Angene Chemical|Anward|Aurora Fine Chemicals LLC|Aurum Pharmatech LLC|BenchChem|BePharm Ltd.|Bic Biotech|BindingDB|Biocore|BioCyc|Biosynth|CAPOT|ChEBI|Chem-Space.com Database|Chembase.cn|ChEMBL|ChemD…	Chemical Vendors|Curation Efforts|Governmental Organizations|Journal Publishers|Legacy Depositors|NIH Initiatives|Research and Development|Subscription Services	NULL
11583	2-Hexanone	3.49758	5.68761	2-HEXANONE|Hexan-2-one|591-78-6|Butyl methyl ketone|Hexanone|Methyl butyl ketone|2-Oxohexane|Propylacetone|n-Butyl methyl ketone|Methyl N-butyl ketone|Hexanone-2|Ketone, butyl methyl|MNBK|30637-87-7|2-Hexanone Methyl n-butyl ketone|n-C4H9COCH3|6QDY60NH6N|CHEBI:89206|2-Hexanone, analytical standard|methylbutyl ketone|HSDB 543|methyl-n-butyl ketone|EINECS 209-731-1|UNII-6QDY60NH6N|BRN 1737676|CCRIS…	100160	C6H12O	17100	57200	1400	7	0	1	3	InChI=1S/C6H12O/c1-3-4-5-6(2)7/h3-5H2,1-2H3	CCCCC(=O)C	CCCCC(=O)C	QQZOPKMRPOGIEB-UHFFFAOYSA-N	hexan-2-one	100089	100089	0	1	0	0	0	0	0	0	0	2568	75931	30316	2D+3D	Methyl n-Butyl Ketone	Biological Test Results|Chemical and Physical Properties|Classification|Identification|Literature|Patents|Pharmacology and Biochemistry|Safety and Hazards|Toxicity|Use and Manufacturing	14	1188|237685|1259407	20050327	3B Scientific (Wuhan) Corp|A&J Pharmtech CO., LTD.|A2B Chem|AA BLOCKS|abcr GmbH|ABI Chem|Acadechem|Achemica|Achemtek|AHH Chemical co.,ltd|AK Scientific, Inc. (AKSCI)|AKos Consulting & Solutions|Alfa Chemistry|Amadis Chemical|AN PharmaTech|Anward|Aurora Fine Chemicals LLC|BenchChem|Bic Biotech|Biocore|Biosynth|BOC Sciences|ChEBI|Chem-Space.com Database|Chembase.cn|ChEMBL|ChemDB|ChemExper Chemical …	Chemical Vendors|Curation Efforts|Governmental Organizations|Journal Publishers|Legacy Depositors|NIH Initiatives|Research and Development|Subscription Services	NULL
11622	2-Tridecanone	10.287	5.68761	2-TRIDECANONE|Tridecan-2-one|593-08-8|Methyl undecyl ketone|Mathyl undecyl kepoje|Hendecyl methyl ketone|2-Tridecankje|Tridecanone-2|Methyl n-undecyl ketone|TRIDECANONE|FEMA No. 3388|NSC 14763|MFCD00008968|5Q35VHX26K|DTXSID4022070|CHEBI:77928|NSC-14763|2-Tridecanone (natural)|EINECS 209-784-0|UNII-5Q35VHX26K|AI3-04238|2-Tridecanone, 99%|2-TRIDECANONE [FCC]|n-BUTYL-n-OCTYL KETONE|2-TRIDECANONE [FH…	198340	C13H26O	17100	129000	5200	14	0	1	10	InChI=1S/C13H26O/c1-3-4-5-6-7-8-9-10-11-12-13(2)14/h3-12H2,1-2H3	CCCCCCCCCCCC(=O)C	CCCCCCCCCCCC(=O)C	CYIFVRUOHKNECG-UHFFFAOYSA-N	tridecan-2-one	198198	198198	0	1	0	0	0	0	0	0	0	551	3916	1480	2D+3D	NULL	Biological Test Results|Chemical and Physical Properties|Classification|Food Additives and Ingredients|Literature|Patents|Pharmacology and Biochemistry|Safety and Hazards|Toxicity|Use and Manufacturing	14	155|157|161|165|167|175|1188|377127|377131|377132|651631|651632|651633|651634|720516|720552|720634|720635|720637|720674|720675|720678|720679|720680|720681|720682|720683|720684|720685|720686|720687|720691|720692|720693|720719|720725|743012|743014|743015|743033|743035|743036|743040|743041|743042|743053|743054|743063|743064|743065|743066|743067|743069|743074|743075|743077|743078|743079|743080|743081…	20050326	001Chemical|10X CHEM|3B Scientific (Wuhan) Corp|3WAY PHARM INC|A2B Chem|AA BLOCKS|Aaron Chemicals LLC|AbaChemScene|ABBLIS Chemicals|abcr GmbH|ABI Chem|Acadechem|Achemica|Achemtek|Acorn PharmaTech Product List|AHH Chemical co.,ltd|AK Scientific, Inc. (AKSCI)|AKos Consulting & Solutions|Aladdin|Alfa Chemistry|Alichem|Amadis Chemical|Ambeed|AN PharmaTech|Angene Chemical|Anward|AstaTech, Inc.|BenchCh…	Chemical Vendors|Curation Efforts|Governmental Organizations|Journal Publishers|Legacy Depositors|NIH Initiatives|Research and Development|Subscription Services	NULL
11732	3-Methyl-2-butanol	2.22222	0	3-METHYL-2-BUTANOL|3-Methylbutan-2-ol|598-75-4|sec-Isoamyl alcohol|2-Methyl-3-butanol|2-Butanol, 3-methyl-|Methylisopropylcarbinol|Isopropylmethylcarbinol|1,2-Dimethylpropanol|1,2-Dimethyl-1-propanol|DL-3-Methyl-2-butanol|3-Methyl-butan-2-ol|(CH3)2CHCH(OH)CH3|FEMA No. 3703|(+/-)-3-Methyl-2-butanol|NSC 71162|CHEBI:77517|2-Butanol, 3-methyl-, (S)-|93FF0F303R|MFCD00004527|NSC-71162|UNII-93FF0F303R|M…	88150	C5H12O	20200	32900	1300	6	1	1	1	InChI=1S/C5H12O/c1-4(2)5(3)6/h4-6H,1-3H3	CC(C)C(C)O	CC(C)C(C)O	MXLMTQWGSQIYOW-UHFFFAOYSA-N	3-methylbutan-2-ol	880888	880888	0	1	0	1	0	1	0	0	0	266	15675	5751	2D+3D	NULL	Biological Test Results|Chemical and Physical Properties|Classification|Food Additives and Ingredients|Literature|Patents|Pharmacology and Biochemistry|Safety and Hazards|Toxicity|Use and Manufacturing	13	346025|1094728	20050326	001Chemical|10X CHEM|3B Scientific (Wuhan) Corp|A2B Chem|AA BLOCKS|abcr GmbH|ABI Chem|Acadechem|Accela ChemBio Inc.|Achemica|AKos Consulting & Solutions|Aladdin|Alfa Chemistry|Anward|Aurum Pharmatech LLC|BenchChem|Bic Biotech|BioChemPartner|BOC Sciences|CAPOT|ChEBI|Chem-Space.com Database|Chembase.cn|ChEMBL|ChemDB|Chemenu Inc.|ChemExper Chemical Directory|ChemIDplus|Chemieliva Pharmaceutical Co.,…	Chemical Vendors|Curation Efforts|Governmental Organizations|Journal Publishers|Legacy Depositors|NIH Initiatives|Research and Development|Subscription Services	NULL
11781	1-Methylindole	1.59623	1.89909	1-METHYLINDOLE|1-Methyl-1H-indole|603-76-9|N-Methylindole|1H-Indole, 1-methyl-|Indole, 1-methyl-|1-Methyl-1H-indole-2-D|1-Methyl-1H-indole-4-D|1-Methyl-1H-indole-5-D|1-Methyl-1H-indole-6-D|1-Methyl-1H-indole-7-D|N-methyl indole|NSC 212534|CHEMBL19912|8H698ROJ5F|MFCD00005800|NSC-212534|1884330-89-5|2122799-79-3|2122799-80-6|2241982-98-7|857380-47-3|methylindole|1-Methylindole (N-)|UNII-8H698ROJ5F|…	131170	C9H9N	4900	122000	2700	10	0	0	0	InChI=1S/C9H9N/c1-10-7-6-8-4-2-3-5-9(8)10/h2-7H,1H3	CN1C=CC2=CC=CC=C21	CN1C=CC2=CC=CC=C21	BLRHMMGNCXNXJL-UHFFFAOYSA-N	1-methylindole	131073	131073	0	1	0	0	0	0	0	0	0	905	9743	4040	2D+3D	NULL	Biological Test Results|Chemical and Physical Properties|Classification|Literature|Patents|Safety and Hazards|Use and Manufacturing	9	23454|99593|1310269|1310270|1310271|1310272	20050326	001Chemical|10X CHEM|3B Scientific (Wuhan) Corp|3WAY PHARM INC|A&J Pharmtech CO., LTD.|A2B Chem|AA BLOCKS|Aaron Chemicals LLC|AbaChemScene|abcr GmbH|ABI Chem|Acadechem|Accela ChemBio Inc.|Achemica|Achemo Scientific Limited|Achemtek|Acmec Biochemical|ACT Chemical|Activate Scientific|AHH Chemical co.,ltd|AK Scientific, Inc. (AKSCI)|AKos Consulting & Solutions|AlchemyPharm|Alfa Chemistry|Alichem|Ama…	Chemical Vendors|Curation Efforts|Governmental Organizations|Journal Publishers|Legacy Depositors|Research and Development|Subscription Services	NULL
11954	N-Methylbenzamide	2.45215	5.25878	N-METHYLBENZAMIDE|613-93-4|Benzamide, N-methyl-|N-Methylbenzenamide|N-Methyl-benzamide|N-Methylbenzenecarboxamide|DTXSID5025570|K3ED781E08|MFCD00011642|NSC-42944|CCRIS 4670|EINECS 210-362-3|NSC 42944|BRN 1209880|UNII-K3ED781E08|n-methylbenzamid|AI3-01069|N-methyl benzamide|N-METHYLBENZENEAMIDE|WLN: 1MVR|METHYLBENZAMIDE, N-|SCHEMBL6100|N-Methylbenzamide, >=99%|CHEMBL275261|DTXCID605570|SCHEMBL7551…	135160	C8H9NO	29100	116000	0.900	10	1	1	1	InChI=1S/C8H9NO/c1-9-8(10)7-5-3-2-4-6-7/h2-6H,1H3,(H,9,10)	CNC(=O)C1=CC=CC=C1	CNC(=O)C1=CC=CC=C1	NCCHARWOCKOHIH-UHFFFAOYSA-N	N-methylbenzamide	135068	135068	0	1	0	0	0	0	0	0	0	184	11417	4561	2D+3D	NULL	Biological Test Results|Chemical and Physical Properties|Classification|Literature|Patents|Safety and Hazards|Toxicity|Use and Manufacturing	10	248|330|421|426|427|433|434|435|445|530|540|541|542|543|544|545|546|584|585|595|596|603|605|654|655|656|657|658|659|660|661|662|663|664|665|666|667|875|880|881|884|885|886|887|889|892|893|894|900|902|912|921|923|924|925|926|938|946|947|948|955|960|961|962|963|964|965|966|967|968|969|970|971|972|973|974|975|976|977|978|979|980|981|982|983|984|985|986|987|988|989|993|994|995|1030|1452|1457|1458|146…	20050326	001Chemical|10X CHEM|3B Scientific (Wuhan) Corp|3WAY PHARM INC|A&J Pharmtech CO., LTD.|A2B Chem|AA BLOCKS|Aaron Chemicals LLC|AbaChemScene|abcr GmbH|ABI Chem|Acadechem|Accela ChemBio Inc.|Achemica|Achemo Scientific Limited|Acmec Biochemical|Acorn PharmaTech Product List|AHH Chemical co.,ltd|AK Scientific, Inc. (AKSCI)|AKos Consulting & Solutions|Aladdin|Alfa Chemistry|Alichem|Amadis Chemical|Ambe…	Chemical Vendors|Curation Efforts|Governmental Organizations|Journal Publishers|Legacy Depositors|NIH Initiatives|Research and Development|Subscription Services	NULL
11978	5-Methylindole	1.59623	0	5-METHYLINDOLE|614-96-0|5-Methyl-1H-indole|1H-Indole, 5-methyl-|Indole, 5-methyl-|5-Methylindol|5-methyl indole|MFCD00005680|NSC 522562|KT52363RI5|NSC-522562|916979-65-2|UNII-KT52363RI5|5-methyl-indole|5- methyl indole|EINECS 210-400-9|Indole, 2|4b3d|5-Methylindole, 99%|5-Methyl-1H-indole #|SCHEMBL30882|5-Methylindole, 99.0%+|BIDD:GT0670|CHEMBL112462|DTXSID6060638|BDBM93042|BCP26520|AM1100|NSC522…	131170	C9H9N	15800	122000	2700	10	1	0	0	InChI=1S/C9H9N/c1-7-2-3-9-8(6-7)4-5-10-9/h2-6,10H,1H3	CC1=CC2=C(C=C1)NC=C2	CC1=CC2=C(C=C1)NC=C2	YPKBCLZFIYBSHK-UHFFFAOYSA-N	5-methyl-1H-indole	131073	131073	0	1	0	0	0	0	0	0	0	117	4478	1720	2D+3D	NULL	Biological Test Results|Chemical and Physical Properties|Classification|Literature|Patents|Safety and Hazards	8	155|157|161|165|167|175|54188|54189|73213|73214|977611|1799876	20050326	001Chemical|10X CHEM|3B Scientific (Wuhan) Corp|3WAY PHARM INC|4C Pharma Scientific Inc|A&J Pharmtech CO., LTD.|A2B Chem|A2Z Chemical|AA BLOCKS|Aaron Chemicals LLC|AbaChemScene|ABBLIS Chemicals|abcr GmbH|ABI Chem|AbovChem LLC|Acadechem|Accela ChemBio Inc.|Acemol|Achemica|Achemo Scientific Limited|Achemtek|Acmec Biochemical|Acorn PharmaTech Product List|ACT Chemical|Activate Scientific|AEchem Scie…	Chemical Vendors|Curation Efforts|Governmental Organizations|Journal Publishers|Legacy Depositors|Research and Development|Subscription Services	NULL
12025	2-Pyrrolidinone	1.152	5.25878	pyrrolidin-2-one|2-Pyrrolidinone|616-45-5|2-PYRROLIDONE|Pyrrolidone|Butyrolactam|2-Oxopyrrolidine|Pyrrolidon|PYRROLIDINONE|2-Ketopyrrolidine|2-Pyrol|gamma-Butyrolactam|alpha-Pyrrolidinone|4-Aminobutyric acid lactam|gamma-Aminobutyric lactam|gamma-Aminobutyrolactam|alpha-Pyrrolidone|.alpha.-Pyrrolidone|2-Tetrahydropyrrolone|gamma-Aminobutyric acid lactam|.gamma.-Aminobutyrolactam|Butanoic acid, 4-…	85100	C4H7NO	29100	69900	-0.800	6	1	1	0	InChI=1S/C4H7NO/c6-4-2-1-3-5-4/h1-3H2,(H,5,6)	C1CC(=O)NC1	C1CC(=O)NC1	HNJBEVLQSNELDL-UHFFFAOYSA-N	pyrrolidin-2-one	850528	850528	0	1	0	0	0	0	0	0	0	3430	53026	20437	2D+3D	NULL	Biological Test Results|Chemical and Physical Properties|Classification|Identification|Literature|Patents|Pharmacology and Biochemistry|Safety and Hazards|Toxicity|Use and Manufacturing	14	155|157|161|165|167|175|192|248|256|328|330|15691|19839|20537|22269|22270|22271|22272|22273|22274|23728|25749|28486|70688|70689|70690|70691|71829|113781|113782|122003|136515|136516|139780|140740|225510|225513|225515|225520|234828|651631|651632|651633|651634|720516|720552|720634|720635|720637|720674|720675|720678|720679|720680|720681|720682|720683|720684|720685|720686|720687|720691|720692|720693|7…	20050326	001Chemical|10X CHEM|1st Scientific|3B Scientific (Wuhan) Corp|3WAY PHARM INC|A2B Chem|AA BLOCKS|Aaron Chemicals LLC|AbaChemScene|ABBLIS Chemicals|abcr GmbH|ABI Chem|Acadechem|Accela ChemBio Inc.|Achemo Scientific Limited|Achemtek|Acorn PharmaTech Product List|AHH Chemical co.,ltd|AK Scientific, Inc. (AKSCI)|AKos Consulting & Solutions|Aladdin|Alfa Chemistry|Amadis Chemical|Ambeed|Ambinter|AN Pha…	Chemical Vendors|Curation Efforts|Governmental Organizations|Journal Publishers|Legacy Depositors|NIH Initiatives|Research and Development|Subscription Services	NULL
12180	Methyl butyrate	3.49758	7.74546	Methyl butyrate|Methyl butanoate|623-42-7|Butanoic acid, methyl ester|METHYL N-BUTYRATE|Butyric acid, methyl ester|Methyl n-butanoate|Methyl-n-butyrate|n-Butyric acid methyl ester|FEMA No. 2693|Butyric acid methyl ester|Methyl butyrate (natural)|NSC 9380|HSDB 5721|Butanoic acid methyl ester|EINECS 210-792-1|UNII-CGX598508O|BRN 1740743|DTXSID5047083|AI3-06009|CGX598508O|NSC-9380|Methyl ester of bu…	102130	C5H10O2	26300	59100	1300	7	0	2	3	InChI=1S/C5H10O2/c1-3-4-5(6)7-2/h3-4H2,1-2H3	CCCC(=O)OC	CCCC(=O)OC	UUIQMZJEGPQKFD-UHFFFAOYSA-N	methyl butanoate	102068	102068	0	1	0	0	0	0	0	0	0	1292	37752	16219	2D+3D	NULL	Biological Test Results|Chemical and Physical Properties|Classification|Food Additives and Ingredients|Literature|Patents|Pharmacology and Biochemistry|Safety and Hazards|Toxicity|Use and Manufacturing	14	19262|651631|651632|651633|651634|720516|720552|720634|720635|720637|720674|720675|720678|720679|720680|720681|720682|720683|720684|720685|720686|720687|720691|720692|720693|720719|720725|743012|743014|743015|743033|743035|743036|743040|743041|743042|743053|743054|743063|743064|743065|743066|743067|743069|743074|743075|743077|743078|743079|743080|743081|743083|743084|743085|743086|743091|743094|7…	20050326	001Chemical|10X CHEM|3B Scientific (Wuhan) Corp|3WAY PHARM INC|A&J Pharmtech CO., LTD.|A2B Chem|AA BLOCKS|abcr GmbH|ABI Chem|Acadechem|Achemica|AHH Chemical co.,ltd|AKos Consulting & Solutions|Aladdin|Alfa Chemistry|Ambinter|AN PharmaTech|Angene Chemical|Anward|Aurora Fine Chemicals LLC|Aurum Pharmatech LLC|BenchChem|Bic Biotech|Biosynth|CAPOT|ChEBI|Chem-Space.com Database|Chembase.cn|ChEMBL|Chem…	Chemical Vendors|Curation Efforts|Governmental Organizations|Journal Publishers|Legacy Depositors|NIH Initiatives|Research and Development|Subscription Services	NULL
12232	Dimethyl Disulfide	9	0	Dimethyl disulfide|624-92-0|METHYL DISULFIDE|Dimethyldisulfide|Dimethyl disulphide|DMDS|Disulfide, dimethyl|2,3-Dithiabutane|(Methyldisulfanyl)methane|Methyldisulfide|Methyldithiomethane|(Methyldithio)methane|Sulfa-hitech|dimethyldisulphide|FEMA No. 3536|NSC 9370|1,2-Dimethyldisulfane|CCRIS 2939|HSDB 6400|EINECS 210-871-0|UNII-3P8D642K5E|CHEBI:4608|Dimethyl-d6 disulfide|AI3-25305|3P8D642K5E|NSC-9…	94200	C2H6S2	50600	6000	1800	4	0	2	1	InChI=1S/C2H6S2/c1-3-4-2/h1-2H3	CSSC	CSSC	WQOXQRCZOLPYPM-UHFFFAOYSA-N	(methyldisulfanyl)methane	939911	939911	0	1	0	0	0	0	0	0	0	3473	30097	11877	2D+3D	NULL	Agrochemical Information|Biological Test Results|Chemical and Physical Properties|Classification|Food Additives and Ingredients|Identification|Literature|Patents|Pharmacology and Biochemistry|Safety and Hazards|Toxicity|Use and Manufacturing	16	421|426|427|433|434|435|445|530|540|541|542|543|544|545|546|584|585|595|596|603|605|654|655|656|657|658|659|660|661|662|663|664|665|666|667|875|880|881|884|885|886|887|889|892|893|894|900|902|912|921|923|924|925|926|938|946|947|948|955|960|961|962|963|964|965|966|967|968|969|970|971|972|973|974|975|976|977|978|979|980|981|982|983|984|985|986|987|988|989|993|994|995|1030|1452|1457|1458|1469|1471|1…	20050326	001Chemical|10X CHEM|3B Scientific (Wuhan) Corp|A2B Chem|AA BLOCKS|abcr GmbH|ABI Chem|Acorn PharmaTech Product List|AHH Chemical co.,ltd|AKos Consulting & Solutions|Amadis Chemical|AN PharmaTech|Angene Chemical|Apexmol|AstaTech, Inc.|Aurora Fine Chemicals LLC|BenchChem|Bic Biotech|BindingDB|BioCyc|Biosynth|Changzhou Highassay Chemical Co., Ltd|ChEBI|Chembase.cn|ChEMBL|ChemDB|ChemExper Chemical Di…	Chemical Vendors|Curation Efforts|Governmental Organizations|Journal Publishers|Legacy Depositors|NIH Initiatives|Research and Development|Subscription Services	NULL
12348	Pentyl acetate	5.40083	7.74546	Amyl acetate|Pentyl acetate|628-63-7|n-Amyl acetate|N-PENTYL ACETATE|Acetic acid, pentyl ester|Amyl acetic ester|1-Pentyl acetate|n-Pentyl ethanoate|Birnenoel|Pent-acetate|Acetic acid, amyl ester|Amyl acetic ether|Pent-acetate 28|1-Pentanol acetate|Acetic acid pentyl ester|Amylazetat|Octan amylu|Acetate d'amyle|Primary amyl acetate|pentyl ethanoate|Amylester kyseliny octove|Acetic acid n-amyl est…	130180	C7H14O2	26300	79000	1900	9	0	2	5	InChI=1S/C7H14O2/c1-3-4-5-6-9-7(2)8/h3-6H2,1-2H3	CCCCCOC(=O)C	CCCCCOC(=O)C	PGMYKACGEOXYJE-UHFFFAOYSA-N	pentyl acetate	130099	130099	0	1	0	0	0	0	0	0	0	3558	101272	40227	2D+3D	NULL	Biological Test Results|Chemical and Physical Properties|Classification|Drug and Medication Information|Food Additives and Ingredients|Identification|Literature|Patents|Pharmacology and Biochemistry|Safety and Hazards|Toxicity|Use and Manufacturing	15	1576|212400|651631|651632|651633|651634|720516|720552|720634|720635|720637|720674|720675|720678|720679|720680|720681|720682|720683|720684|720685|720686|720687|720691|720692|720693|720719|720725|743012|743014|743015|743033|743035|743036|743040|743041|743042|743053|743054|743063|743064|743065|743066|743067|743069|743074|743075|743077|743078|743079|743080|743081|743083|743084|743085|743086|743091|74…	20050326	10X CHEM|3B Scientific (Wuhan) Corp|A&J Pharmtech CO., LTD.|A2B Chem|AA BLOCKS|abcr GmbH|ABI Chem|Acadechem|Achemica|Achemtek|Acorn PharmaTech Product List|AK Scientific, Inc. (AKSCI)|AKos Consulting & Solutions|Aladdin|Alfa Chemistry|Amadis Chemical|Ambinter|AN PharmaTech|Angene Chemical|Anward|Aurora Fine Chemicals LLC|BenchChem|Bic Biotech|Biosynth|BLD Pharm|BOC Sciences|ChEBI|Chembase.cn|ChEM…	Chemical Vendors|Curation Efforts|Governmental Organizations|Journal Publishers|Legacy Depositors|NIH Initiatives|Research and Development|Subscription Services	NULL
12497	Phenyl propionate	3.31077	7.74546	Phenyl propionate|637-27-4|Propanoic acid, phenyl ester|Propionic Acid Phenyl Ester|PHENYL PROPANOATE|Propionic acid, phenyl ester|phenylpropionate|53G5L84IRZ|NSC-67977|132899-52-6|Propanoic acid, phenyl ester, labeled with carbon-14 (9CI)|phenol propionate|EINECS 211-282-1|NSC 67977|AI3-04253|Propanoic acid, phenylester|UNII-53G5L84IRZ|SCHEMBL45119|Phenyl propionate, AldrichCPR|3-HYDROXYHOMOPHTH…	150170	C9H10O2	26300	126000	2000	11	0	2	3	InChI=1S/C9H10O2/c1-2-9(10)11-8-6-4-3-5-7-8/h3-7H,2H2,1H3	CCC(=O)OC1=CC=CC=C1	CCC(=O)OC1=CC=CC=C1	DYUMLJSJISTVPV-UHFFFAOYSA-N	phenyl propanoate	150068	150068	0	1	0	0	0	0	0	0	0	329	12677	6770	2D+3D	NULL	Chemical and Physical Properties|Classification|Literature|Patents|Safety and Hazards|Use and Manufacturing	7	NULL	20050326	001Chemical|10X CHEM|3WAY PHARM INC|A2B Chem|AA BLOCKS|Aaron Chemicals LLC|AbaChemScene|abcr GmbH|ABI Chem|AHH Chemical co.,ltd|AKos Consulting & Solutions|Aladdin|Alfa Chemistry|Alichem|Ambinter|Apexmol|AstaTech, Inc.|Aurora Fine Chemicals LLC|BenchChem|BLD Pharm|BOC Sciences|CAPOT|Chem-Space.com Database|ChemDB|Chemenu Inc.|ChemFish Tokyo Co., Ltd.|ChemIDplus|Chemieliva Pharmaceutical Co., Ltd|…	Chemical Vendors|Curation Efforts|Governmental Organizations|Journal Publishers|Legacy Depositors|Research and Development|Subscription Services	NULL
12530	Tridecanoic acid	11.2738	7.74546	TRIDECANOIC ACID|638-53-9|n-Tridecanoic acid|Tridecylic acid|n-Tridecoic acid|Tridecanoicacid|NSC 25955|68002-90-4|Tridecanoic acid anion|CHEBI:45919|MFCD00002741|Tridecanoic-2,2-d2 acid|C13:0|DTXSID4021684|19936LIY2V|NSC-25955|NSC-69131|FA 13:0|Tridecanoic acid, >=98%|WLN: QV12|NSC 69131; Tridecylic acid; n-Tridecanoic acid; n-Tridecoic acid|EINECS 211-341-1|NSC 69131|BRN 0508317|Tridecylate|n-T…	214340	C13H26O2	37300	144000	4700	15	1	2	11	InChI=1S/C13H26O2/c1-2-3-4-5-6-7-8-9-10-11-12-13(14)15/h2-12H2,1H3,(H,14,15)	CCCCCCCCCCCCC(=O)O	CCCCCCCCCCCCC(=O)O	SZHOJFHSIKHZHA-UHFFFAOYSA-N	tridecanoic acid	214193	214193	0	1	0	0	0	0	0	0	0	702	32863	12957	2D+3D	NULL	Biological Test Results|Chemical and Physical Properties|Classification|Drug and Medication Information|Food Additives and Ingredients|Literature|Patents|Pharmacology and Biochemistry|Safety and Hazards|Toxicity|Use and Manufacturing	15	248|1201|25611|26261|26793|40623|40935|40936|492140|651631|651632|651633|651634|720516|720552|720634|720635|720637|720674|720675|720678|720679|720680|720681|720682|720683|720684|720685|720686|720687|720691|720692|720693|720719|720725|743012|743014|743015|743033|743035|743036|743040|743041|743042|743053|743054|743063|743064|743065|743066|743067|743069|743074|743075|743077|743078|743079|743080|7430…	20050326	001Chemical|10X CHEM|3B Scientific (Wuhan) Corp|3WAY PHARM INC|A2B Chem|AA BLOCKS|Aaron Chemicals LLC|AbaChemScene|abcr GmbH|ABI Chem|Acadechem|Accela ChemBio Inc.|Achemica|Achemtek|AEchem Scientific Corp., USA|AHH Chemical co.,ltd|AK Scientific, Inc. (AKSCI)|AKos Consulting & Solutions|Aladdin|Alfa Chemistry|Alichem|Amadis Chemical|Ambeed|AN PharmaTech|Anward|Apexmol|Aribo Reagent|Ark Pharm, Inc…	Chemical Vendors|Curation Efforts|Governmental Organizations|Journal Publishers|Legacy Depositors|NIH Initiatives|Research and Development|Subscription Services	NULL
12756	gamma-Caprolactone	2.17683	7.74546	gamma-Caprolactone|695-06-7|gamma-Hexalactone|gamma-Hexanolactone|4-Hexanolide|6-Caprolactone|5-Ethyldihydrofuran-2(3H)-one|5-ethyloxolan-2-one|Tonkalide|2(3H)-Furanone, 5-ethyldihydro-|Hexanolide-1,4|Toukalide|Hexan-4-olide|4-Ethyl-4-butanolide|4-Hydroxyhexanoic acid lactone|gamma-Ethylbutyrolactone|5-Ethyltetrahydro-2-furanone|.gamma.-Caprolactone|gamma-Ethyl-n-butyrolactone|5-ETHYLDIHYDRO-2(3H…	114140	C6H10O2	26300	98700	0.700	8	0	2	1	InChI=1S/C6H10O2/c1-2-5-3-4-6(7)8-5/h5H,2-4H2,1H3	CCC1CCC(=O)O1	CCC1CCC(=O)O1	JBFHTYHTHYHCDJ-UHFFFAOYSA-N	5-ethyloxolan-2-one	114068	114068	0	1	0	1	0	1	0	0	0	188	19495	9410	2D+3D	NULL	Biological Test Results|Chemical and Physical Properties|Classification|Food Additives and Ingredients|Literature|Patents|Safety and Hazards|Toxicity|Use and Manufacturing	12	241334|651631|651632|651633|651634|720516|720552|720634|720635|720637|720674|720675|720678|720679|720680|720681|720682|720683|720684|720685|720686|720687|720691|720692|720693|720719|720725|743012|743014|743015|743033|743035|743036|743040|743041|743042|743053|743054|743063|743064|743065|743066|743067|743069|743074|743075|743077|743078|743079|743080|743081|743083|743084|743085|743086|743091|743094|…	20050326	001Chemical|10X CHEM|3B Scientific (Wuhan) Corp|3WAY PHARM INC|A2B Chem|AA BLOCKS|Aaron Chemicals LLC|AbaChemScene|abcr GmbH|ABI Chem|Acadechem|Accela ChemBio Inc.|Achemtek|Acmec Biochemical|AHH Chemical co.,ltd|AK Scientific, Inc. (AKSCI)|AKos Consulting & Solutions|Alfa Chemistry|Alichem|Ambeed|AN PharmaTech|Ark Pharm, Inc.|AstaTech, Inc.|Aurora Fine Chemicals LLC|BenchChem|BePharm Ltd.|Bic Bio…	Chemical Vendors|Curation Efforts|Governmental Organizations|Journal Publishers|Legacy Depositors|NIH Initiatives|Research and Development|Subscription Services	NULL
12813	gamma-Decalactone	5.13655	7.74546	gamma-Decalactone|706-14-9|4-Decanolide|gamma-Decanolactone|Decan-4-olide|5-hexyldihydrofuran-2(3H)-one|5-hexyloxolan-2-one|2(3H)-Furanone, 5-hexyldihydro-|5-Hexyldihydro-2(3H)-furanone|2-Decalactone|Decanolide-1,4|.gamma.-Decalactone|4-Hexyl-4-butanolide|5-Hexyltetrahydro-2-furanone|gamma-N-Decalactone|Decanolactone|4-Hexyl-gamma-butyrolactone|2825-92-5|FEMA No. 2360|gamma-Hexyl-gamma-butyrolact…	170250	C10H18O2	26300	143000	2700	12	0	2	5	InChI=1S/C10H18O2/c1-2-3-4-5-6-9-7-8-10(11)12-9/h9H,2-8H2,1H3	CCCCCCC1CCC(=O)O1	CCCCCCC1CCC(=O)O1	IFYYFLINQYPWGJ-UHFFFAOYSA-N	5-hexyloxolan-2-one	170131	170131	0	1	0	1	0	1	0	0	0	404	4450	1533	2D+3D	NULL	Biological Test Results|Chemical and Physical Properties|Classification|Food Additives and Ingredients|Literature|Patents|Pharmacology and Biochemistry|Safety and Hazards|Toxicity|Use and Manufacturing	14	1188|1576|241334|651631|651632|651633|651634|720516|720552|720634|720635|720637|720674|720675|720678|720679|720680|720681|720682|720683|720684|720685|720686|720687|720691|720692|720693|720719|720725|743012|743014|743015|743033|743035|743036|743040|743041|743042|743053|743054|743063|743064|743065|743066|743067|743069|743074|743075|743077|743078|743079|743080|743081|743083|743084|743085|743086|7430…	20050326	001Chemical|10X CHEM|3B Scientific (Wuhan) Corp|3WAY PHARM INC|A2B Chem|AA BLOCKS|Aaron Chemicals LLC|AbaChemScene|abcr GmbH|ABI Chem|Acadechem|Accela ChemBio Inc.|Achemica|Achemtek|Acmec Biochemical|AHH Chemical co.,ltd|AK Scientific, Inc. (AKSCI)|AKos Consulting & Solutions|Alfa Chemistry|Alichem|Ambeed|AN PharmaTech|Angene Chemical|Aribo Reagent|Ark Pharm, Inc.|AstaTech, Inc.|Aurora Fine Chemi…	Chemical Vendors|Curation Efforts|Governmental Organizations|Journal Publishers|Legacy Depositors|NIH Initiatives|Research and Development|Subscription Services	NULL
13166	1-Octyn-3-OL	5.08334	0	1-OCTYN-3-OL|oct-1-yn-3-ol|818-72-4|1-Octyne-3-ol|3-hydroxyoct-1-yne|MFCD00004588|DG52FEN1K1|DTXSID7022124|Oct-1-yne-3-ol|EINECS 212-455-4|EINECS 253-713-6|UNII-DG52FEN1K1|BRN 1098642|(1)-Oct-1-yn-3-ol|MFCD00191475|rac-1-octyn-3-ol|1-ethynyl-1-hexanol|oct-1 yn-3 ol|(rs)-1-octyn-3-ol|1-Octyn-3-ol, 96%|3-01-00-01996 (Beilstein Handbook Reference)|SCHEMBL134483|DTXCID602124|CHEMBL3182633|VUGRNZHKYVH…	126200	C8H14O	20200	98400	2000	9	1	1	4	InChI=1S/C8H14O/c1-3-5-6-7-8(9)4-2/h2,8-9H,3,5-7H2,1H3	CCCCCC(C#C)O	CCCCCC(C#C)O	VUGRNZHKYVHZSN-UHFFFAOYSA-N	oct-1-yn-3-ol	126104	126104	0	1	0	1	0	1	0	0	0	66	942	363	2D+3D	NULL	Biological Test Results|Chemical and Physical Properties|Classification|Literature|Patents|Safety and Hazards|Toxicity|Use and Manufacturing	9	1188|651631|651632|651633|651634|720516|720552|720634|720635|720637|720674|720675|720678|720679|720680|720681|720682|720683|720684|720685|720686|720687|720691|720692|720693|720719|720725|743012|743014|743015|743033|743035|743036|743040|743041|743042|743053|743054|743063|743064|743065|743066|743067|743069|743074|743075|743077|743078|743079|743080|743081|743083|743084|743085|743086|743091|743094|74…	20050327	001Chemical|10X CHEM|3B Scientific (Wuhan) Corp|3WAY PHARM INC|A2B Chem|AA BLOCKS|Aaron Chemicals LLC|AbaChemScene|abcr GmbH|ABI Chem|Acadechem|Accela ChemBio Inc.|Achemica|Achemtek|Acmec Biochemical|ACT Chemical|Activate Scientific|AHH Chemical co.,ltd|AK Scientific, Inc. (AKSCI)|AKos Consulting & Solutions|Alfa Chemistry|Alichem|Amadis Chemical|Ambeed|AN PharmaTech|Angene Chemical|Anward|Apexmo…	Chemical Vendors|Curation Efforts|Governmental Organizations|Journal Publishers|Legacy Depositors|Research and Development|Subscription Services	NULL
13187	2-Nonanone	6.36819	5.68761	2-NONANONE|Nonan-2-one|821-55-6|Heptyl methyl ketone|Methyl heptyl ketone|beta-Nonanone|Ketone, heptyl methyl|METHYL N-HEPTYL KETONE|FEMA No. 2785|.beta.-Nonanone|NSC 14760|MFCD00009553|n-C7H15COCH3|ZE5K73YN2Z|DTXSID2022125|CHEBI:77927|NSC-14760|1398065-76-3|Methyl heptyl ketone; Methyl n-heptyl ketone; NSC 14760|2-Nonanone (natural)|Nonanone|EINECS 212-480-0|UNII-ZE5K73YN2Z|BRN 1743645|Heptylmet…	142240	C9H18O	17100	86700	3100	10	0	1	6	InChI=1S/C9H18O/c1-3-4-5-6-7-8-9(2)10/h3-8H2,1-2H3	CCCCCCCC(=O)C	CCCCCCCC(=O)C	VKCYHJWLYTUGCC-UHFFFAOYSA-N	nonan-2-one	142136	142136	0	1	0	0	0	0	0	0	0	1465	26966	9628	2D+3D	NULL	Biological Test Results|Chemical and Physical Properties|Classification|Food Additives and Ingredients|Literature|Patents|Pharmacology and Biochemistry|Safety and Hazards|Toxicity|Use and Manufacturing	13	1188|1082316|1082317|1082318|1082319|1159520|1159521|1159523|1159525|1159526|1159527|1159528|1159529|1159531|1159551|1159552|1159555|1224834|1224835|1224836|1224837|1224838|1224839|1224840|1224841|1224842|1224843|1224844|1224845|1224846|1224847|1224848|1224849|1224867|1224868|1224869|1224870|1224871|1224872|1224873|1224874|1224875|1224876|1224877|1224878|1224879|1224880|1224881|1224882|1224883|12…	20050326	001Chemical|3B Scientific (Wuhan) Corp|3WAY PHARM INC|A2B Chem|AA BLOCKS|abcr GmbH|ABI Chem|Acadechem|Accela ChemBio Inc.|Achemica|Achemtek|Acmec Biochemical|AKos Consulting & Solutions|Aladdin|Alichem|Amadis Chemical|Ambeed|AN PharmaTech|Angene Chemical|Anward|Aurora Fine Chemicals LLC|Aurum Pharmatech LLC|BenchChem|Bic Biotech|Biocore|BioCyc|BLD Pharm|BOC Sciences|ChEBI|Chem-Space.com Database|…	Chemical Vendors|Curation Efforts|Governmental Organizations|Journal Publishers|Legacy Depositors|NIH Initiatives|Research and Development|Subscription Services	NULL
14525	Fenchone	1.66484	5.68761	(.+/-.)-Fenchone|1,3,3-Trimethylbicyclo[2.2.1]heptan-2-one|1195-79-5|214-804-6|CAS-1195-79-5|dl-fenchone|EINECS 214-804-6|Fenchone|fenchone, (+-)-isomer|alpha-Fenchone|1,3,3-Trimethyl-2-norbornanone|2-Norbornanone, 1,3,3-trimethyl-|Fenchon|1,3,3-Trimethyl-2-norcamphanone|126-21-6|D-FENCHONE, 96|CHEBI:4999|DTXSID9025324|NCGC00166292-01|1,3-Trimethylnorcamphor|NSC 8896|Bicyclo[2.2.1]heptan-2-one, 1…	152230	C10H16O	17100	217000	2300	11	0	1	0	InChI=1S/C10H16O/c1-9(2)7-4-5-10(3,6-7)8(9)11/h7H,4-6H2,1-3H3	CC1(C2CCC(C2)(C1=O)C)C	CC1(C2CCC(C2)(C1=O)C)C	LHXDLQBQYFFVNW-UHFFFAOYSA-N	1,3,3-trimethylbicyclo[2.2.1]heptan-2-one	152.12	152.12	0	1	0	2	0	2	0	0	0	192	5948	2410	2D+3D	NULL	Biological Test Results|Chemical and Physical Properties|Classification|Food Additives and Ingredients|Literature|Patents|Pharmacology and Biochemistry|Safety and Hazards|Toxicity|Use and Manufacturing	14	880|1469|1471|1479|1487|1490|1688|1766|1768|2528|2546|2551|2662|485290|492961|504327|504332|504749|504832|504834|504847|504865|588579|588834|602332|624030|624031|624032|624044|624170|624172|624173|624296|624297|651631|651632|651633|651634|652048|652051|686978|686979|720516|720532|720533|720552|720634|720635|720637|720674|720675|720678|720679|720680|720681|720682|720683|720684|720685|720686|720687…	20050326	10X CHEM|3WAY PHARM INC|A2B Chem|AA BLOCKS|Aaron Chemicals LLC|ABI Chem|AbMole Bioscience|Acadechem|AKos Consulting & Solutions|Alfa Chemistry|Amadis Chemical|AN PharmaTech|Angene Chemical|Anward|Apexmol|Aurora Fine Chemicals LLC|BenchChem|BLD Pharm|BOC Sciences|Burnham Center for Chemical Genomics|ChEBI|Chem-Space.com Database|Chembase.cn|ChEMBL|ChemDB|Chemenu Inc.|ChemExper Chemical Directory|C…	Chemical Vendors|Curation Efforts|Governmental Organizations|Journal Publishers|Legacy Depositors|NIH Initiatives|Research and Development|Subscription Services	NULL
16821	gamma-Dodecalactone	6.79103	7.74546	gamma-Dodecalactone|4-Dodecanolide|2305-05-7|5-octyloxolan-2-one|2(3H)-Furanone, dihydro-5-octyl-|GAMMA-DODECANOLACTONE|Dodecanolide-1,4|Dodecan-4-olide|4-Hydroxydodecanoic acid lactone|Dihydro-5-octyl-2(3H)-furanone|.gamma.-Dodecalactone|5-OCTYLDIHYDROFURAN-2(3H)-ONE|(+/-)-4-Dodecanolide|FEMA No. 2400|5-octyl-2-oxolanone|Dihydro-5-octylfuran-2(3H)-one|.gamma.-Dodecanolactone|NSC 26511|.gamma.-n-…	198300	C12H22O2	26300	166000	3800	14	0	2	7	InChI=1S/C12H22O2/c1-2-3-4-5-6-7-8-11-9-10-12(13)14-11/h11H,2-10H2,1H3	CCCCCCCCC1CCC(=O)O1	CCCCCCCCC1CCC(=O)O1	WGPCZPLRVAWXPW-UHFFFAOYSA-N	5-octyloxolan-2-one	198162	198162	0	1	0	1	0	1	0	0	0	135	3553	1277	2D+3D	NULL	Biological Test Results|Chemical and Physical Properties|Classification|Food Additives and Ingredients|Literature|Patents|Pharmacology and Biochemistry|Safety and Hazards|Use and Manufacturing	11	155|157|161|165|167|175|241334|651631|651632|651633|651634|720516|720552|720634|720635|720637|720674|720675|720678|720679|720680|720681|720682|720683|720684|720685|720686|720687|720691|720692|720693|720719|720725|743012|743014|743015|743033|743035|743036|743040|743041|743042|743053|743054|743063|743064|743065|743066|743067|743069|743074|743075|743077|743078|743079|743080|743081|743083|743084|7430…	20050326	001Chemical|10X CHEM|1st Scientific|3B Scientific (Wuhan) Corp|3WAY PHARM INC|A2B Chem|AA BLOCKS|Aaron Chemicals LLC|AbaChemScene|abcr GmbH|ABI Chem|Acadechem|Acmec Biochemical|AHH Chemical co.,ltd|AK Scientific, Inc. (AKSCI)|AKos Consulting & Solutions|Aladdin|Alfa Chemistry|Amadis Chemical|Ambeed|Ambinter|AN PharmaTech|AstaTech, Inc.|Aurora Fine Chemicals LLC|BenchChem|BindingDB|BLD Pharm|BOC S…	Chemical Vendors|Curation Efforts|Governmental Organizations|Journal Publishers|Legacy Depositors|NIH Initiatives|Research and Development|Subscription Services	NULL
16867	2-Methyl-2-thiazoline	1.872	1.12191	2-Methyl-2-thiazoline|2346-00-1|2-Methylthiazoline|2-methyl-4,5-dihydrothiazole|Thiazole, 4,5-dihydro-2-methyl-|2-Methyl-4,5-dihydro-1,3-thiazole|4,5-Dihydro-2-methylthiazole|Methyl-2-thiazoline|2-THIAZOLINE, 2-METHYL-|Methyl-2 delta-2 thiazoline|8Z6UA8V7WN|2-Methyl-.delta.2-thiazoline|2-Methyl-2-thiazoline, 98%|EINECS 219-071-6|UNII-8Z6UA8V7WN|Methyl-2 delta-2 thiazoline [French]|BRN 0104274|C4H…	101170	C4H7NS	37700	77600	0.300	6	0	2	0	InChI=1S/C4H7NS/c1-4-5-2-3-6-4/h2-3H2,1H3	CC1=NCCS1	CC1=NCCS1	JUIQOABNSLTJSW-UHFFFAOYSA-N	2-methyl-4,5-dihydro-1,3-thiazole	101.03	101.03	0	1	0	0	0	0	0	0	0	75	879	421	2D+3D	NULL	Chemical and Physical Properties|Classification|Food Additives and Ingredients|Literature|Patents|Pharmacology and Biochemistry|Safety and Hazards|Toxicity|Use and Manufacturing	11	NULL	20050327	001Chemical|10X CHEM|1st Scientific|3B Scientific (Wuhan) Corp|3WAY PHARM INC|A&J Pharmtech CO., LTD.|A2B Chem|AA BLOCKS|Aaron Chemicals LLC|AbaChemScene|abcr GmbH|ABI Chem|Acadechem|Acmec Biochemical|Activate Scientific|AHH Chemical co.,ltd|AKos Consulting & Solutions|Alfa Chemistry|Alichem|Amadis Chemical|AN PharmaTech|Angene Chemical|Anward|Apexmol|Ark Pharm, Inc.|AstaTech, Inc.|Aurora Fine Ch…	Chemical Vendors|Curation Efforts|Governmental Organizations|Journal Publishers|Legacy Depositors|NIH Initiatives|Research and Development|Subscription Services	NULL
17100	Alpha-Terpineol	2.90631	0	alpha-TERPINEOL|Terpineol|98-55-5|2-(4-methylcyclohex-3-en-1-yl)propan-2-ol|p-Menth-1-en-8-ol|8000-41-7|dl-alpha-Terpineol|1-p-Menthen-8-ol|Terpenol|Terpineol 350|1-Menthene-8-ol|Terpineol schlechthin|CARVOMENTHENOL|.alpha.-Terpineol|Terpilenol, alpha-|TERPINEOLS|FEMA No. 3045|FEMA Number 3045|8006-39-1|alpha-Terpineol (natural)|1-Methyl-4-isopropyl-1-cyclohexen-8-ol|2-(4-Methyl-3-cyclohexenyl)-2…	154250	C10H18O	20200	168000	1800	11	1	1	1	InChI=1S/C10H18O/c1-8-4-6-9(7-5-8)10(2,3)11/h4,9,11H,5-7H2,1-3H3	CC1=CCC(CC1)C(C)(C)O	CC1=CCC(CC1)C(C)(C)O	WUOACPNHFRMFPN-UHFFFAOYSA-N	2-(4-methylcyclohex-3-en-1-yl)propan-2-ol	154136	154136	0	1	0	1	0	1	0	0	0	4752	85099	35942	2D+3D	NULL	Biological Test Results|Chemical and Physical Properties|Classification|Food Additives and Ingredients|Identification|Literature|Patents|Pharmacology and Biochemistry|Safety and Hazards|Toxicity|Use and Manufacturing	15	880|1469|1471|1479|1487|1490|1688|1766|1768|2528|2546|2551|2662|485290|492961|504327|504332|504749|504832|504834|504847|504865|588513|588514|588515|588516|588526|588527|588532|588533|588534|588535|588536|588537|588541|588543|588544|588545|588546|588547|588579|588834|602332|624030|624031|624032|624044|624170|624172|624173|624296|624297|651631|651632|651633|651634|651741|651743|651749|651751|651777…	20050326	001Chemical|10X CHEM|3B Scientific (Wuhan) Corp|3WAY PHARM INC|A2B Chem|AA BLOCKS|AAA Chemistry|Aaron Chemicals LLC|AbaChemScene|abcr GmbH|ABI Chem|AbMole Bioscience|Acadechem|Accela ChemBio Inc.|Achemo Scientific Limited|Acmec Biochemical|Acorn PharmaTech Product List|AHH Chemical co.,ltd|AK Scientific, Inc. (AKSCI)|AKos Consulting & Solutions|Aladdin|Alfa Chemistry|Alichem|Ambeed|Ambinter|AN Ph…	Chemical Vendors|Curation Efforts|Governmental Organizations|Journal Publishers|Legacy Depositors|NIH Initiatives|Research and Development|Subscription Services	NULL
17121	1-Octen-3-yl acetate	6.46074	7.74546	1-Octen-3-yl acetate|Oct-1-en-3-yl acetate|2442-10-6|1-OCTEN-3-OL, ACETATE|1-Pentylallyl acetate|Amyl vinyl carbinol acetate|3-Acetoxy-1-octene|Octenyl acetate|3-Acetoxyoctene|Amyl vinyl carbinyl acetate|Amyl crotonyl acetate|1-Octen-3-ol, 3-acetate|Pentyl crotonyl acetate|2242-10-6|Pentyl vinyl carbinol acetate|FEMA No. 3582|1-Octenyl-3-acetate|acetic acid oct-1-en-3-yl ester|2PZ32LCA02|MFCD0003…	170250	C10H18O2	26300	141000	3100	12	0	2	7	InChI=1S/C10H18O2/c1-4-6-7-8-10(5-2)12-9(3)11/h5,10H,2,4,6-8H2,1,3H3	CCCCCC(C=C)OC(=O)C	CCCCCC(C=C)OC(=O)C	DOJDQRFOTHOBEK-UHFFFAOYSA-N	oct-1-en-3-yl acetate	170131	170131	0	1	0	1	0	1	0	0	0	53	1302	481	2D+3D	NULL	Chemical and Physical Properties|Classification|Food Additives and Ingredients|Literature|Patents|Pharmacology and Biochemistry|Safety and Hazards|Toxicity|Use and Manufacturing	11	NULL	20050327	001Chemical|3B Scientific (Wuhan) Corp|3WAY PHARM INC|A2B Chem|AA BLOCKS|AbaChemScene|abcr GmbH|ABI Chem|Accela ChemBio Inc.|Acmec Biochemical|Activate Scientific|AHH Chemical co.,ltd|AK Scientific, Inc. (AKSCI)|AKos Consulting & Solutions|Aladdin|Alfa Chemistry|Alichem|Amadis Chemical|Ambeed|AN PharmaTech|Angene Chemical|Apexmol|Ark Pharm, Inc.|AstaTech, Inc.|Aurora Fine Chemicals LLC|BenchChem|…	Chemical Vendors|Curation Efforts|Governmental Organizations|Journal Publishers|Legacy Depositors|NIH Initiatives|Research and Development|Subscription Services	NULL
17739	2-Methoxy-4-propylphenol	3.86127	0	2-METHOXY-4-PROPYLPHENOL|Dihydroeugenol|2785-87-7|4-Propylguaiacol|Coerulignol|Phenol, 2-methoxy-4-propyl-|Guaiacylpropane|Cerulignol|p-Propylguaiacol|4-Propyl-2-methoxyphenol|p-n-Propylguaiacol|(4-Hydroxy-3-methoxyphenyl)propane|4-Hydroxy-3-methoxypropylbenzene|Eugenol dihydro|Guaiacol, 4-propyl-|1-Propyl-3-methoxy-4-hydroxybenzene|4-Propyl-O-methoxyphenol|1-(4-Hydroxy-3-methoxyphenyl)propane|5-…	166220	C10H14O2	29500	125000	2200	12	1	2	3	InChI=1S/C10H14O2/c1-3-4-8-5-6-9(11)10(7-8)12-2/h5-7,11H,3-4H2,1-2H3	CCCC1=CC(=C(C=C1)O)OC	CCCC1=CC(=C(C=C1)O)OC	PXIKRTCSSLJURC-UHFFFAOYSA-N	2-methoxy-4-propylphenol	166099	166099	0	1	0	0	0	0	0	0	0	218	3205	1207	2D+3D	NULL	Biological Test Results|Chemical and Physical Properties|Classification|Food Additives and Ingredients|Literature|Patents|Pharmacology and Biochemistry|Safety and Hazards|Toxicity|Use and Manufacturing	13	651631|651632|651633|651634|720516|720552|720634|720635|720637|720674|720675|720678|720679|720680|720681|720682|720683|720684|720685|720686|720687|720691|720692|720693|720719|720725|743012|743014|743015|743033|743035|743036|743040|743041|743042|743053|743054|743063|743064|743065|743066|743067|743069|743074|743075|743077|743078|743079|743080|743081|743083|743084|743085|743086|743091|743094|743122|…	20050326	10X CHEM|1st Scientific|3WAY PHARM INC|A&J Pharmtech CO., LTD.|A2B Chem|AA BLOCKS|Aaron Chemicals LLC|AbaChemScene|abcr GmbH|ABI Chem|Achemica|Achemo Scientific Limited|Achemtek|Acmec Biochemical|AHH Chemical co.,ltd|AKos Consulting & Solutions|Aladdin|Alfa Chemistry|Alichem|Alinda Chemical|Amadis Chemical|Ambeed|AN PharmaTech|Angene Chemical|AstaTech, Inc.|BenchChem|BePharm Ltd.|Bic Biotech|Bios…	Chemical Vendors|Curation Efforts|Governmental Organizations|Journal Publishers|Legacy Depositors|NIH Initiatives|Research and Development|Subscription Services	NULL
18818	Sabinen	1.61603	0	SABINENE|3387-41-5|Sabinen|4(10)-Thujene|4-methylidene-1-(propan-2-yl)bicyclo[3.1.0]hexane|1-Isopropyl-4-methylenebicyclo[3.1.0]hexane|Bicyclo[3.1.0]hexane, 4-methylene-1-(1-methylethyl)-|CHEBI:50027|SABINENE, (-)-(SG)|Carrot seed oil|Thuj-4(10)-ene|C16777|pine|spice|spiciness|Marjoram|Citrus|Nutmeg|Laurus nobilis|Norway spruce|Black pepper|clausena anisata|Holm Oak|bicyclic monoterpene|EU Nat|US…	136230	C10H16	0.000	179000	3100	10	0	0	1	InChI=1S/C10H16/c1-7(2)10-5-4-8(3)9(10)6-10/h7,9H,3-6H2,1-2H3	CC(C)C12CCC(=C)C1C2	CC(C)C12CCC(=C)C1C2	NDVASEGYNIMXJL-UHFFFAOYSA-N	4-methylidene-1-propan-2-ylbicyclo[3.1.0]hexane	136125	136125	0	1	0	2	0	2	0	0	0	2497	1393	565	2D+3D	NULL	Biological Test Results|Chemical and Physical Properties|Classification|Drug and Medication Information|Food Additives and Ingredients|Literature|Patents|Pharmacology and Biochemistry|Safety and Hazards|Toxicity|Use and Manufacturing	14	248|328|360503|1102283|1102284|1102288|1102289|1102293|1102294|1102298|1102299|1102303|1102304|1102308|1102309	20050326	001Chemical|10X CHEM|3B Scientific (Wuhan) Corp|3WAY PHARM INC|A2B Chem|AA BLOCKS|Aaron Chemicals LLC|AbaChemScene|abcr GmbH|ABI Chem|Acadechem|Activate Scientific|AHH Chemical co.,ltd|AKos Consulting & Solutions|Alfa Chemistry|Ambeed|AstaTech, Inc.|Aurora Fine Chemicals LLC|BenchChem|BioChemPartner|BioCyc|Biosynth|BLD Pharm|BOC Sciences|ChEBI|Chem-Space.com Database|Chembase.cn|ChEMBL|ChemDB|Che…	Chemical Vendors|Curation Efforts|Governmental Organizations|Journal Publishers|Legacy Depositors|Research and Development|Subscription Services	NULL
18827	1-Octen-3-OL	5.4939	0	1-OCTEN-3-OL|3391-86-4|Oct-1-en-3-ol|1-Vinylhexanol|Vinyl amyl carbinol|3-Hydroxy-1-octene|Amyl vinyl carbinol|Mushroom alcohol|Pentyl vinyl carbinol|Octen-3-ol|Matsuica alcohol|Vinyl hexanol|Pentylvinylcarbinol|octene-1-ol-3|Oct-1-ene-3-ol|(+/-)-1-octen-3-ol|Matsutake alcohol|1-Okten-3-ol|FEMA No. 2805|n-Oct-1-en-3-ol|NSC 87563|WXB511GE38|DTXSID3035214|CHEBI:34118|MFCD00004589|NSC-87563|Amylviny…	128210	C8H16O	20200	69000	2600	9	1	1	5	InChI=1S/C8H16O/c1-3-5-6-7-8(9)4-2/h4,8-9H,2-3,5-7H2,1H3	CCCCCC(C=C)O	CCCCCC(C=C)O	VSMOENVRRABVKN-UHFFFAOYSA-N	oct-1-en-3-ol	128.12	128.12	0	1	0	1	0	1	0	0	0	1824	7462	2939	2D+3D	NULL	Biological Test Results|Chemical and Physical Properties|Classification|Food Additives and Ingredients|Literature|Patents|Pharmacology and Biochemistry|Safety and Hazards|Toxicity|Use and Manufacturing	14	155|157|161|165|167|175|651631|651632|651633|651634|720516|720552|720634|720635|720637|720674|720675|720678|720679|720680|720681|720682|720683|720684|720685|720686|720687|720691|720692|720693|720719|720725|743012|743014|743015|743033|743035|743036|743040|743041|743042|743053|743054|743063|743064|743065|743066|743067|743069|743074|743075|743077|743078|743079|743080|743081|743083|743084|743085|7430…	20050326	001Chemical|10X CHEM|3B Scientific (Wuhan) Corp|3WAY PHARM INC|A2B Chem|AA BLOCKS|Aaron Chemicals LLC|AbaChemScene|abcr GmbH|ABI Chem|Acadechem|Achemica|Acmec Biochemical|ACT Chemical|AHH Chemical co.,ltd|AKos Consulting & Solutions|Aladdin|Alfa Chemistry|Alichem|Amadis Chemical|Ambeed|AN PharmaTech|Angene Chemical|Anward|Ark Pharm, Inc.|AstaTech, Inc.|BenchChem|Bic Biotech|BioChemPartner|Biocore…	Chemical Vendors|Curation Efforts|Governmental Organizations|Journal Publishers|Legacy Depositors|NIH Initiatives|Research and Development|Subscription Services	NULL
19310	Dimethyl trisulfide	12.375	0	Dimethyl trisulfide|3658-80-8|Trisulfide, dimethyl|Methyl trisulfide|DIMETHYLTRISULFIDE|2,3,4-Trithiapentane|Dimethyl trisulphide|(methyltrisulfanyl)methane|dimethyltrisulfane|DMTS|FEMA No. 3275|CH3SSSCH3|3E691T3NL1|NSC-97324|UNII-3E691T3NL1|Dimethyl trisufide|EINECS 222-910-9|2,4-Trithiapentane|NSC 97324|trisulfane, dimethyl-|1,3-Dimethyltrisulfane|AI3-26172|1,3-Dimethyltrisulfane #|SCHEMBL44665…	126300	C2H6S3	75900	12400	1300	5	0	3	2	InChI=1S/C2H6S3/c1-3-5-4-2/h1-2H3	CSSSC	CSSSC	YWHLKYXPLRWGSE-UHFFFAOYSA-N	(methyltrisulfanyl)methane	125963	125963	0	1	0	0	0	0	0	0	0	973	3267	1252	2D+3D	NULL	Biological Test Results|Chemical and Physical Properties|Classification|Drug and Medication Information|Food Additives and Ingredients|Literature|Patents|Safety and Hazards|Use and Manufacturing	12	1794731|1794732|1794733|1794735|1794736|1794738|1794739|1794740|1794742|1794745|1794746|1794748|1794750|1794751|1794752|1794753|1794754|1794755|1794756|1794757|1794758|1794759|1794760|1794761|1794763|1794764|1794765|1794766|1794767|1794768|1794769|1794771|1794772|1794773|1794774|1794775|1794776|1794777|1794778|1794779|1794780|1794781|1794782|1794783|1794784|1794785|1794786|1794787|1794788|1794789…	20050326	001Chemical|10X CHEM|3B Scientific (Wuhan) Corp|3WAY PHARM INC|A&J Pharmtech CO., LTD.|A2B Chem|AA BLOCKS|Aaron Chemicals LLC|AbaChemScene|abcr GmbH|ABI Chem|Acadechem|Achemica|Acmec Biochemical|AHH Chemical co.,ltd|AKos Consulting & Solutions|Alfa Chemistry|Alichem|Amadis Chemical|Ambeed|AN PharmaTech|Angene Chemical|Anward|AstaTech, Inc.|Aurora Fine Chemicals LLC|BenchChem|Biosynth|BLD Pharm|Ch…	Chemical Vendors|Curation Efforts|Governmental Organizations|Journal Publishers|Legacy Depositors|NIH Initiatives|Research and Development|Subscription Services	NULL
20083	2-Octanol	6.125	0	2-OCTANOL|Octan-2-ol|123-96-6|2-Octyl alcohol|Hexylmethylcarbinol|4128-31-8|2-Hydroxyoctane|1-Methylheptanol|sec-Caprylic alcohol|Methylhexylcarbinol|1-Methylheptyl alcohol|DL-2-Octanol|n-Octan-2-ol|s-Octyl alcohol|(+/-)-2-Octanol|1-Methyl-1-heptanol|Hexyl methyl carbinol|2-Hydroxy-n-octane|sec-OCTYL ALCOHOL|beta-Octyl alcohol|secondary Caprylic alcohol|Methyl hexyl carbinol|.beta.-Octyl alcohol|…	130229	C8H18O	20200	52500	2900	9	1	1	5	InChI=1S/C8H18O/c1-3-4-5-6-7-8(2)9/h8-9H,3-7H2,1-2H3	CCCCCCC(C)O	CCCCCCC(C)O	SJWFXCIHNDVPSH-UHFFFAOYSA-N	octan-2-ol	130136	130136	0	1	0	1	0	1	0	0	0	1142	34230	11744	2D+3D	NULL	Agrochemical Information|Biological Test Results|Chemical and Physical Properties|Classification|Food Additives and Ingredients|Literature|Patents|Pharmacology and Biochemistry|Safety and Hazards|Toxicity|Use and Manufacturing	15	155|157|161|165|167|175|332912|346025|651631|651632|651633|651634|720516|720552|720634|720635|720637|720674|720675|720678|720679|720680|720681|720682|720683|720684|720685|720686|720687|720691|720692|720693|720719|720725|743012|743014|743015|743033|743035|743036|743040|743041|743042|743053|743054|743063|743064|743065|743066|743067|743069|743074|743075|743077|743078|743079|743080|743081|743083|7430…	20050326	001Chemical|10X CHEM|1st Scientific|3B Scientific (Wuhan) Corp|3WAY PHARM INC|4C Pharma Scientific Inc|A2B Chem|AA BLOCKS|AAA Chemistry|Aaron Chemicals LLC|AbaChemScene|abcr GmbH|ABI Chem|Acadechem|Accela ChemBio Inc.|Achemica|Achemtek|Acorn PharmaTech Product List|AHH Chemical co.,ltd|AK Scientific, Inc. (AKSCI)|AKos Consulting & Solutions|Alfa Chemistry|Alichem|Ambeed|AN PharmaTech|Angene Chemi…	Chemical Vendors|Curation Efforts|Governmental Organizations|Journal Publishers|Legacy Depositors|NIH Initiatives|Research and Development|Subscription Services	NULL
20928	1-Hexen-3-OL	3.58233	0	1-HEXEN-3-OL|Hex-1-en-3-ol|4798-44-1|Propylvinylcarbinol|3-Hydroxy-1-hexene|1-Vinylbutanol|Propyl vinyl carbinol|FEMA No. 3608|MFCD00004581|NSC-89701|Q5O8U05965|Vinyl propyl carbinol|1-Vinylbutan-1-ol|1-Hexene-3-ol|(3S)-1-hexen-3-ol|EINECS 225-355-0|NSC 89701|AI3-28612|UNII-Q5O8U05965|Hexen-3-ol|1-Hexen-3-ol, 98%|1-PROPYLALLYL ALCOHOL|SCHEMBL187270|CHEMBL2270634|DTXSID1022219|1-HEXEN-3-OL [FHFI]|…	100160	C6H12O	20200	50100	1500	7	1	1	3	InChI=1S/C6H12O/c1-3-5-6(7)4-2/h4,6-7H,2-3,5H2,1H3	CCCC(C=C)O	CCCC(C=C)O	BVOSSZSHBZQJOI-UHFFFAOYSA-N	hex-1-en-3-ol	100089	100089	0	1	0	1	0	1	0	0	0	54	1873	721	2D+3D	NULL	Biological Test Results|Chemical and Physical Properties|Classification|Food Additives and Ingredients|Literature|Patents|Pharmacology and Biochemistry|Safety and Hazards|Use and Manufacturing	11	155|157|161|165|167|175|1188|1101303|1101304|1101305|1101306|1101307|1101308|1101309|1101310|1101311|1101312|1101313|1101314|1101315|1101316|1101317|1101318|1794731|1794732|1794733|1794735|1794736|1794739|1794740|1794742|1794745|1794746|1794748|1794750|1794751|1794752|1794753|1794754|1794755|1794756|1794757|1794758|1794759|1794760|1794761|1794763|1794764|1794766|1794767|1794768|1794769|1794771|17…	20050326	10X CHEM|3B Scientific (Wuhan) Corp|3WAY PHARM INC|A2B Chem|AA BLOCKS|Aaron Chemicals LLC|AbaChemScene|abcr GmbH|ABI Chem|Accela ChemBio Inc.|Achemica|Achemo Scientific Limited|Achemtek|Activate Scientific|AHH Chemical co.,ltd|AK Scientific, Inc. (AKSCI)|AKos Consulting & Solutions|Alfa Chemistry|Ambeed|Ambinter|AN PharmaTech|Anward|AstaTech, Inc.|BenchChem|BePharm Ltd.|Bic Biotech|Biocore|BLD Ph…	Chemical Vendors|Curation Efforts|Governmental Organizations|Journal Publishers|Legacy Depositors|NIH Initiatives|Research and Development|Subscription Services	NULL
21057	1-Hepten-3-OL	4.53198	0	1-HEPTEN-3-OL|4938-52-7|hept-1-en-3-ol|heptene-1-ol-3|NSC 93797|NSC-93797|39TWV35509|1-vinylpentanol|UNII-39TWV35509|NSC93797|EINECS 225-579-9|(+/-)-1-HEPTEN-3-OL|1-Hepten-3-ol purum|AI3-28621|1-Hepten-3-ol, 97%|SCHEMBL187210|FEMA NO. 4129|DTXSID20863472|CHEBI:229317|1-Hepten-3-ol, analytical standard|1-Hepten-3-ol, >=98%, FG|MFCD00021940|AKOS009156465|BEA3_000113|1-HEPTEN-3-OL, (+/-)-|AS-81235|(…	114190	C7H14O	20200	59400	2000	8	1	1	4	InChI=1S/C7H14O/c1-3-5-6-7(8)4-2/h4,7-8H,2-3,5-6H2,1H3	CCCCC(C=C)O	CCCCC(C=C)O	PZKFYTOLVRCMOA-UHFFFAOYSA-N	hept-1-en-3-ol	114104	114104	0	1	0	1	0	1	0	0	0	32	380	131	2D+3D	NULL	Biological Test Results|Chemical and Physical Properties|Classification|Food Additives and Ingredients|Literature|Patents|Safety and Hazards|Use and Manufacturing	10	155|157|161|165|167|175	20050326	3B Scientific (Wuhan) Corp|3WAY PHARM INC|A2B Chem|AA BLOCKS|Aaron Chemicals LLC|AbaChemScene|ABBLIS Chemicals|abcr GmbH|ABI Chem|Achemica|AKos Consulting & Solutions|Alfa Chemistry|Ambeed|AstaTech, Inc.|BenchChem|Bic Biotech|BLD Pharm|BOC Sciences|ChEBI|Chem-Space.com Database|ChemBank|Chembase.cn|ChemDB|Chemenu Inc.|ChemIDplus|Chemieliva Pharmaceutical Co., Ltd|Cheminformatics Friedrich-Schille…	Chemical Vendors|Curation Efforts|Governmental Organizations|Journal Publishers|Legacy Depositors|Research and Development|Subscription Services	NULL
22311	Limonene, (+/-)-	2.80745	0	LIMONENE|Dipentene|138-86-3|Cinene|Cajeputene|DL-Limonene|Kautschin|Dipenten|Eulimen|Nesol|p-Mentha-1,8-diene|1,8-p-Menthadiene|Cajeputen|Limonen|Cinen|Inactive limonene|Acintene DP dipentene|(+/-)-Limonene|1-Methyl-4-(1-methylethenyl)cyclohexene|Cyclohexene, 1-methyl-4-(1-methylethenyl)-|Unitene|alpha-Limonene|Flavor orange|Orange flavor|Goldflush II|4-Isopropenyl-1-methylcyclohexene|Acintene DP…	136230	C10H16	0.000	163000	3400	10	0	0	1	InChI=1S/C10H16/c1-8(2)10-6-4-9(3)5-7-10/h4,10H,1,5-7H2,2-3H3	CC1=CCC(CC1)C(=C)C	CC1=CCC(CC1)C(=C)C	XMGQYMWWDOXHJM-UHFFFAOYSA-N	1-methyl-4-prop-1-en-2-ylcyclohexene	136125	136125	0	1	0	1	0	1	0	0	0	12704	40453	17623	2D+3D	Limonene	Agrochemical Information|Biological Test Results|Chemical and Physical Properties|Classification|Drug and Medication Information|Food Additives and Ingredients|Identification|Literature|Patents|Pharmacology and Biochemistry|Safety and Hazards|Toxicity|Use and Manufacturing	16	1|3|5|7|9|11|13|15|17|19|21|23|25|27|29|31|33|35|37|39|45|47|49|51|53|55|57|59|61|63|65|67|69|71|73|75|77|79|81|99|101|103|105|107|109|113|115|119|121|123|125|129|131|133|135|137|139|141|143|145|248|270|330|880|1469|1471|1479|1487|1490|1688|1766|1768|2528|2546|2551|2662|485290|492961|504327|504332|504749|504832|504834|504847|504865|588513|588514|588515|588516|588526|588527|588532|588533|588534|58…	20040916	001Chemical|10X CHEM|3B Scientific (Wuhan) Corp|3WAY PHARM INC|A2B Chem|AA BLOCKS|AbaChemScene|abcr GmbH|ABI Chem|Acadechem|Acmec Biochemical|AHH Chemical co.,ltd|AKos Consulting & Solutions|Aladdin|Alfa Chemistry|AN PharmaTech|Angene Chemical|AstaTech, Inc.|Aurora Fine Chemicals LLC|BenchChem|Biocore|BioCrick|BioCyc|Biosynth|BLD Pharm|BOC Sciences|Broad Institute|CD Formulation|Center for Chemic…	Chemical Vendors|Curation Efforts|Governmental Organizations|Journal Publishers|Legacy Depositors|NIH Initiatives|Research and Development|Subscription Services	NULL
22386	2-Pentanol	3.2	0	2-PENTANOL|Pentan-2-ol|6032-29-7|Methylpropylcarbinol|sec-Amyl alcohol|sec-Pentanol|sec-Pentyl alcohol|2-Pentyl alcohol|2-Hydroxypentane|1-Methyl-1-butanol|Pentanol-2|Methyl propyl carbinol|alpha-Methylbutanol|1-Methylbutanol|Methylbutan-1-ol|(+/-)-2-Pentanol|Isoamyl alcohol, secondary|sec-n-Amyl alcohol|FEMA No. 3316|Methyl butanol|n-C3H7CH(OH)CH3|Isoamyl alcohol (primary/secondary|26635-63-2|CH…	88150	C5H12O	20200	27100	1200	6	1	1	2	InChI=1S/C5H12O/c1-3-4-5(2)6/h5-6H,3-4H2,1-2H3	CCCC(C)O	CCCC(C)O	JYVLIDXNZAXMDK-UHFFFAOYSA-N	pentan-2-ol	880888	880888	0	1	0	1	0	1	0	0	0	1019	55634	20660	2D+3D	NULL	Biological Test Results|Chemical and Physical Properties|Classification|Food Additives and Ingredients|Literature|Patents|Pharmacology and Biochemistry|Safety and Hazards|Toxicity|Use and Manufacturing	13	212400|346025|1094728|1582364	20050327	001Chemical|10X CHEM|3B Scientific (Wuhan) Corp|3WAY PHARM INC|A2B Chem|AA BLOCKS|abcr GmbH|ABI Chem|Acadechem|Accela ChemBio Inc.|Achemica|Achemtek|AHH Chemical co.,ltd|AK Scientific, Inc. (AKSCI)|AKos Consulting & Solutions|Aladdin|Allbio Pharm Co., Ltd|Amadis Chemical|AN PharmaTech|Anward|Aurum Pharmatech LLC|BenchChem|Bic Biotech|BioCyc|CAPOT|ChEBI|Chem-Space.com Database|Chembase.cn|ChEMBL|C…	Chemical Vendors|Curation Efforts|Governmental Organizations|Journal Publishers|Legacy Depositors|NIH Initiatives|Research and Development|Subscription Services	NULL
26447	Menthone	3.26308	5.68761	(-)-Menthone|14073-97-3|MENTHONE|l-MENTHONE|(2S,5R)-2-isopropyl-5-methylcyclohexanone|trans-Menthone|p-Menthone|89-80-5|Neomenthone|Menthone racemic|Cyclohexanone, 5-methyl-2-(1-methylethyl)-, (2S,5R)-|L-Menthan-3-one|DL-Menthone|trans-Menthan-3-one|trans-p-Menthan-3-one|(1R,4S)-(-)-p-Menthan-3-one|p-Menthan-3-one, trans-|FEMA No. 2667|(-)-(2S,5R)-Menthone|(1R,4S)-p-menthan-3-one|(2S,5R)-5-methyl…	154250	C10H18O	17100	149000	2700	11	0	1	1	InChI=1S/C10H18O/c1-7(2)9-5-4-8(3)6-10(9)11/h7-9H,4-6H2,1-3H3/t8-,9+/m1/s1	C[C@@H]1CC[C@H](C(=O)C1)C(C)C	CC1CCC(C(=O)C1)C(C)C	NFLGAXVYCFJBMK-BDAKNGLRSA-N	(2S,5R)-5-methyl-2-propan-2-ylcyclohexan-1-one	154136	154136	0	1	0	2	2	0	0	0	0	511	24467	8482	2D+3D	NULL	Biological Test Results|Chemical and Physical Properties|Classification|Food Additives and Ingredients|Identification|Literature|Patents|Pharmacology and Biochemistry|Safety and Hazards|Toxicity|Use and Manufacturing	15	608|940|1033|1422|1549|1552|1637|1648|2517|19262|588834|651631|651632|651633|651634|651635|652048|652051|686978|686979|720516|720532|720533|720552|720579|720580|720634|720635|720637|720674|720675|720678|720679|720680|720681|720682|720683|720684|720685|720686|720687|720691|720692|720693|720719|720725|743012|743014|743015|743033|743035|743036|743040|743041|743042|743053|743054|743063|743064|743065|…	20040916	001Chemical|10X CHEM|1st Scientific|3B Scientific (Wuhan) Corp|3WAY PHARM INC|A&J Pharmtech CO., LTD.|A2B Chem|AA BLOCKS|Aaron Chemicals LLC|AbaChemScene|abcr GmbH|Abe Lab, University of Texas MD Anderson Cancer Center|ABI Chem|Acadechem|Achemtek|Acmec Biochemical|Acorn PharmaTech Product List|AHH Chemical co.,ltd|AK Scientific, Inc. (AKSCI)|AKos Consulting & Solutions|Aladdin|Alfa Chemistry|Alic…	Chemical Vendors|Curation Efforts|Governmental Organizations|Journal Publishers|Legacy Depositors|NIH Initiatives|Research and Development|Subscription Services	NULL
27867	Menthyl acetate	4.8158	7.74546	Menthyl acetate|16409-45-3|89-48-5|Menthol, acetate|29066-34-0|Cyclohexanol, 5-methyl-2-(1-methylethyl)-, acetate|2230-87-7|(5-methyl-2-propan-2-ylcyclohexyl) acetate|2623-23-6|2-Isopropyl-5-methylcyclohexyl acetate|d-Neomenthyl acetate|Menthyl acetate racemic|5-Methyl-2-(1-methylethyl)cyclohexanol acetate|Cyclohexanol, 5-methyl-2-(1-methylethyl)-, acetate, (1R,2S,5R)-rel-|Neomenthol acetate|FEMA…	198300	C12H22O2	26300	199000	3600	14	0	2	3	InChI=1S/C12H22O2/c1-8(2)11-6-5-9(3)7-12(11)14-10(4)13/h8-9,11-12H,5-7H2,1-4H3	CC1CCC(C(C1)OC(=O)C)C(C)C	CC1CCC(C(C1)OC(=O)C)C(C)C	XHXUANMFYXWVNG-UHFFFAOYSA-N	(5-methyl-2-propan-2-ylcyclohexyl) acetate	198162	198162	0	1	0	3	0	3	0	0	0	402	5764	1957	2D+3D	NULL	Biological Test Results|Chemical and Physical Properties|Classification|Food Additives and Ingredients|Literature|Patents|Pharmacology and Biochemistry|Safety and Hazards|Toxicity|Use and Manufacturing	12	155|157|161|165|167|175|331812|1080459|1794731|1794732|1794733|1794735|1794736|1794738|1794739|1794740|1794746|1794748|1794750|1794751|1794752|1794753|1794754|1794755|1794756|1794757|1794758|1794759|1794760|1794761|1794763|1794764|1794765|1794766|1794767|1794768|1794769|1794771|1794772|1794773|1794774|1794775|1794776|1794777|1794778|1794779|1794780|1794781|1794782|1794784|1794785|1794786|1794787|…	20050326	001Chemical|10X CHEM|3B Scientific (Wuhan) Corp|3WAY PHARM INC|A2B Chem|AA BLOCKS|ABI Chem|AbMole Bioscience|Accela ChemBio Inc.|Achemica|Achemtek|Acmec Biochemical|AHH Chemical co.,ltd|AK Scientific, Inc. (AKSCI)|AKos Consulting & Solutions|Alfa Chemistry|AN PharmaTech|Anward|Aurora Fine Chemicals LLC|BenchChem|Bic Biotech|Biosynth|BLD Pharm|BOC Sciences|CAPOT|Carcinogenic Potency Database (CPDB…	Chemical Vendors|Curation Efforts|Governmental Organizations|Journal Publishers|Legacy Depositors|Research and Development|Subscription Services	NULL
31225	2-Phenylethyl propionate	4.77599	7.74546	2-Phenylethyl propionate|122-70-3|Phenethyl propionate|Propanoic acid, 2-phenylethyl ester|2-Phenylethyl propanoate|Phenylethyl propionate|2-Phenethyl propionate|Benzylcarbinyl propionate|EcoPCO ACU|Phenethyl alcohol, propionate|PROPIONIC ACID, PHENETHYL ESTER|Phenethyl popanoate|Japanese Beetle Bait|2-Phenethylpropionate|Phenethyl propanoate|ENT 18544|FEMA No. 2867|NSC-404457|NSC 404457|phenylet…	178230	C11H14O2	26300	148000	2800	13	0	2	5	InChI=1S/C11H14O2/c1-2-11(12)13-9-8-10-6-4-3-5-7-10/h3-7H,2,8-9H2,1H3	CCC(=O)OCCC1=CC=CC=C1	CCC(=O)OCCC1=CC=CC=C1	HVGZQCSMLUDISR-UHFFFAOYSA-N	2-phenylethyl propanoate	178099	178099	0	1	0	0	0	0	0	0	0	84	2632	932	2D+3D	NULL	Agrochemical Information|Biological Test Results|Chemical and Physical Properties|Classification|Food Additives and Ingredients|Literature|Patents|Pharmacology and Biochemistry|Safety and Hazards|Toxicity|Use and Manufacturing	13	155|157|161|165|167|175|1469|1479|588513|588514|588515|588516|588526|588527|588532|588533|588534|588535|588536|588537|588541|588543|588544|588545|588546|588547|651631|651632|651633|651634|651741|651743|651749|651751|651777|651778|651838|720516|720552|720634|720635|720636|720637|720653|720659|720674|720675|720678|720679|720680|720681|720682|720683|720684|720685|720686|720687|720691|720692|720693|7…	20050326	001Chemical|10X CHEM|1st Scientific|3B Scientific (Wuhan) Corp|3WAY PHARM INC|A&J Pharmtech CO., LTD.|A2B Chem|AA BLOCKS|AAA Chemistry|Aaron Chemicals LLC|AbaChemScene|abcr GmbH|ABI Chem|Acadechem|Accela ChemBio Inc.|Achemica|Activate Scientific|AHH Chemical co.,ltd|AK Scientific, Inc. (AKSCI)|AKos Consulting & Solutions|Aladdin|Alfa Chemistry|Alichem|Ambeed|AN PharmaTech|Angene Chemical|Anward|A…	Chemical Vendors|Curation Efforts|Governmental Organizations|Journal Publishers|Legacy Depositors|NIH Initiatives|Research and Development|Subscription Services	NULL
31236	Phenoxyethanol	3.54128	0	2-PHENOXYETHANOL|Phenoxyethanol|122-99-6|Ethylene glycol monophenyl ether|Phenyl cellosolve|Phenoxethol|Phenoxytol|Ethanol, 2-phenoxy-|2-Phenoxyethan-1-Ol|Ethylene glycol phenyl ether|1-Hydroxy-2-phenoxyethane|Phenoxetol|Phenoxyethyl alcohol|Rose ether|Phenylmonoglycol ether|Arosol|Fenyl-cellosolve|2-Fenoxyethanol|Dowanol EP|2-Phenoxyethyl alcohol|Glycol monophenyl ether|2-Hydroxyethyl phenyl eth…	138160	C8H10O2	29500	77300	1200	10	1	2	3	InChI=1S/C8H10O2/c9-6-7-10-8-4-2-1-3-5-8/h1-5,9H,6-7H2	C1=CC=C(C=C1)OCCO	C1=CC=C(C=C1)OCCO	QCDWFXQBSFUVSP-UHFFFAOYSA-N	2-phenoxyethanol	138068	138068	0	1	0	0	0	0	0	0	0	2532	105319	39203	2D+3D	NULL	Biological Test Results|Chemical and Physical Properties|Classification|Drug and Medication Information|Identification|Literature|Patents|Pharmacology and Biochemistry|Safety and Hazards|Toxicity|Use and Manufacturing	15	248|421|426|427|433|434|435|445|530|540|541|542|543|544|545|546|584|585|595|596|603|605|654|655|656|657|658|659|660|661|662|663|664|665|666|667|875|880|881|884|885|886|887|889|892|893|894|900|902|912|921|923|924|925|926|938|946|947|948|955|960|961|962|963|964|965|966|967|968|969|970|971|972|973|974|975|976|977|978|979|980|981|982|983|984|985|986|987|988|989|993|994|995|1030|1188|1452|1457|1458|14…	20050326	001Chemical|10X CHEM|1st Scientific|3B Scientific (Wuhan) Corp|3WAY PHARM INC|A&J Pharmtech CO., LTD.|A2B Chem|AA BLOCKS|AAA Chemistry|Aaron Chemicals LLC|AbaChemScene|abcr GmbH|ABI Chem|Acadechem|Aceschem Inc|Achemica|Acmec Biochemical|AK Scientific, Inc. (AKSCI)|AKos Consulting & Solutions|Aladdin|Alfa Chemistry|Alichem|Amadis Chemical|Ambeed|Ambinter|AmicBase - Antimicrobial Activities|AN Phar…	Chemical Vendors|Curation Efforts|Governmental Organizations|Journal Publishers|Legacy Depositors|NIH Initiatives|Research and Development|Subscription Services	C254 - Anti-Infective Agent > C28394 - Topical Anti-Infective Agent|D000890 - Anti-Infective Agents|D002491 - Central Nervous System Agents > D002492 - Central Nervous System Depressants > D000777 - Anesthetics
31242	4-Ethylphenol	2.30851	0	4-ETHYLPHENOL|123-07-9|p-Ethylphenol|Phenol, 4-ethyl-|Phenol, p-ethyl-|1-Ethyl-4-hydroxybenzene|1-Hydroxy-4-ethylbenzene|para-Ethylphenol|4-Hydroxyphenylethane|4-ethyl-phenol|FEMA No. 3156|Paraethylphenol|Phenol, 3(or 4)-ethyl-|MFCD00002393|AGG7E6G0ZC|29471-88-3|DTXSID4021977|CHEBI:49584|BENZENE,1-ETHYL,4-HYDROXY|NSC-62012|4-ETHYLPHENOL-2,3,5,6-D4, OD|DTXCID801977|4-Hydroxyethylbenzene|Hydroxyphe…	122160	C8H10O	20200	72600	2600	9	1	1	1	InChI=1S/C8H10O/c1-2-7-3-5-8(9)6-4-7/h3-6,9H,2H2,1H3	CCC1=CC=C(C=C1)O	CCC1=CC=C(C=C1)O	HXDOZKJGKXYMEW-UHFFFAOYSA-N	4-ethylphenol	122073	122073	0	1	0	0	0	0	0	0	0	1055	48358	22439	2D+3D	NULL	Biological Test Results|Chemical and Physical Properties|Classification|Food Additives and Ingredients|Identification|Literature|Patents|Pharmacology and Biochemistry|Safety and Hazards|Toxicity|Use and Manufacturing	14	155|157|161|165|167|175|1188|1204|25611|26261|26793|39219|39220|40623|40936|229377|266763|266764|266765|266766|266771|282833|282835|282837|282838|282839|310931|310932|310933|346025|589057|624609|624612|651631|651632|651633|651634|720516|720552|720634|720635|720637|720674|720675|720678|720679|720680|720681|720682|720683|720684|720685|720686|720687|720691|720692|720693|720719|720725|743012|743014|7…	20040916	001Chemical|10X CHEM|1st Scientific|3B Scientific (Wuhan) Corp|3WAY PHARM INC|A&J Pharmtech CO., LTD.|A2B Chem|AA BLOCKS|AAA Chemistry|Aaron Chemicals LLC|AbaChemScene|abcr GmbH|ABI Chem|Acadechem|Aceschem Inc|Achemica|Achemo Scientific Limited|Achemtek|Acmec Biochemical|AHH Chemical co.,ltd|AK Scientific, Inc. (AKSCI)|AKos Consulting & Solutions|Aladdin|Alfa Chemistry|Amadis Chemical|Ambeed|Ambi…	Chemical Vendors|Curation Efforts|Governmental Organizations|Journal Publishers|Legacy Depositors|NIH Initiatives|Research and Development|Subscription Services	NULL
31253	Myrcene	4.28495	0	MYRCENE|123-35-3|beta-Myrcene|7-Methyl-3-methyleneocta-1,6-diene|7-Methyl-3-methylene-1,6-octadiene|1,6-Octadiene, 7-methyl-3-methylene-|.beta.-Myrcene|7-methyl-3-methylideneocta-1,6-diene|beta-geraniolene|Myrcene (natural)|FEMA No. 2762|2-Methyl-6-methylene-2,7-octadiene|b-Myrcene|3-Methylene-7-methyl-1,6-octadiene|.beta.-Geraniolene|CCRIS 3725|NSC 406264|HSDB 1258|beta -myrcene|EINECS 204-622-5…	136230	C10H16	0.000	145000	4300	10	0	0	4	InChI=1S/C10H16/c1-5-10(4)8-6-7-9(2)3/h5,7H,1,4,6,8H2,2-3H3	CC(=CCCC(=C)C=C)C	CC(=CCCC(=C)C=C)C	UAHWPYUMFXYFJY-UHFFFAOYSA-N	7-methyl-3-methylideneocta-1,6-diene	136125	136125	0	1	0	0	0	0	0	0	0	4552	27601	10986	2D+3D	NULL	Biological Test Results|Chemical and Physical Properties|Classification|Drug and Medication Information|Food Additives and Ingredients|Identification|Literature|Patents|Pharmacology and Biochemistry|Safety and Hazards|Toxicity|Use and Manufacturing	16	248|256|330|421|426|427|433|434|435|445|530|540|541|542|543|544|545|546|584|585|595|596|603|605|654|655|656|657|658|659|660|661|662|663|664|665|666|667|875|880|881|884|885|886|887|889|892|893|894|900|902|912|921|923|924|925|926|938|946|947|948|955|960|961|962|963|964|965|966|967|968|969|970|971|972|973|974|975|976|977|978|979|980|981|982|983|984|985|986|987|988|989|993|994|995|1030|1452|1457|1458…	20040916	001Chemical|10X CHEM|1st Scientific|3B Scientific (Wuhan) Corp|A&J Pharmtech CO., LTD.|A2B Chem|AA BLOCKS|abcr GmbH|ABI Chem|AbMole Bioscience|Acadechem|Achemtek|Acmec Biochemical|Acorn PharmaTech Product List|AHH Chemical co.,ltd|AK Scientific, Inc. (AKSCI)|AKos Consulting & Solutions|Alfa Chemistry|Alichem|Amadis Chemical|Ambeed|AN PharmaTech|AstaTech, Inc.|Aurora Fine Chemicals LLC|BenchChem|B…	Chemical Vendors|Curation Efforts|Governmental Organizations|Journal Publishers|Legacy Depositors|NIH Initiatives|Research and Development|Subscription Services	NULL
31260	Isoamyl alcohol	3.2	0	Isoamyl alcohol|3-Methyl-1-butanol|Isopentyl alcohol|3-Methylbutan-1-ol|123-51-3|Isopentanol|3-Methylbutanol|1-Butanol, 3-methyl-|Isoamylol|Isobutylcarbinol|Iso-amylalkohol|2-Methyl-4-butanol|Isobutyl carbinol|Iso-amyl alcohol|ISOAMYLALCOHOL|Alcool isoamylique|Amylowy alkohol|Isoamyl alkohol|Alcool amilico|Fermentation amyl alcohol|i-Amyl Alcohol|3-Metil-butanolo|isopentan-1-ol|Primary isoamyl al…	88150	C5H12O	20200	25100	1200	6	1	1	2	InChI=1S/C5H12O/c1-5(2)3-4-6/h5-6H,3-4H2,1-2H3	CC(C)CCO	CC(C)CCO	PHTQWCKDNZKARW-UHFFFAOYSA-N	3-methylbutan-1-ol	880888	880888	0	1	0	0	0	0	0	0	0	13338	129658	50342	2D+3D	NULL	Biological Test Results|Chemical and Physical Properties|Classification|Drug and Medication Information|Food Additives and Ingredients|Identification|Literature|Patents|Pharmacology and Biochemistry|Safety and Hazards|Toxicity|Use and Manufacturing	16	346025|651631|651632|651633|651634|720516|720552|720634|720635|720637|720674|720675|720678|720679|720680|720681|720682|720683|720684|720685|720686|720687|720691|720692|720693|720719|720725|743012|743014|743015|743033|743035|743036|743040|743041|743042|743053|743054|743063|743064|743065|743066|743067|743069|743074|743075|743077|743078|743079|743080|743081|743083|743084|743085|743086|743091|743094|…	20040916	10X CHEM|1st Scientific|3B Scientific (Wuhan) Corp|3WAY PHARM INC|A&J Pharmtech CO., LTD.|A2B Chem|AA BLOCKS|AAA Chemistry|abcr GmbH|ABI Chem|Acadechem|Achemica|Acmec Biochemical|AHH Chemical co.,ltd|AK Scientific, Inc. (AKSCI)|AKos Consulting & Solutions|Aladdin|Alfa Chemistry|Ambinter|AN PharmaTech|Angene Chemical|Anward|Aurora Fine Chemicals LLC|Avantor Inc|BenchChem|Bic Biotech|BioCyc|Biosynt…	Chemical Vendors|Curation Efforts|Governmental Organizations|Journal Publishers|Legacy Depositors|NIH Initiatives|Research and Development|Subscription Services	NULL
31261	Acetylacetone	2.13355	11.3752	Acetylacetone|2,4-Pentanedione|Pentane-2,4-dione|123-54-6|Acetoacetone|ACAC|2,4-Dioxopentane|Diacetylmethane|2,4-Pentadione|ACETYL ACETONE|Pentanedione|Pentan-2,4-dione|Pentanedione-2,4|Acetyl 2-propanone|Acetone, acetyl-|Hacac|2-Propanone, acetyl-|2,4-Pentandione|NSC 5575|acetylaceton|CCRIS 3466|acetyl-acetone|HSDB 2064|EINECS 204-634-0|4-Hydroxy-3-penten-2-one|UNII-46R950BP4J|BRN 0741937|CH3-CO…	100120	C5H8O2	34100	82300	0.400	7	0	2	2	InChI=1S/C5H8O2/c1-4(6)3-5(2)7/h3H2,1-2H3	CC(=O)CC(=O)C	CC(=O)CC(=O)C	YRKCREAYFQTBPV-UHFFFAOYSA-N	pentane-2,4-dione	100052	100052	0	1	0	0	0	0	0	0	0	9923	15631	9691	2D+3D	NULL	Biological Test Results|Chemical and Physical Properties|Classification|Food Additives and Ingredients|Literature|Patents|Pharmacology and Biochemistry|Safety and Hazards|Toxicity|Use and Manufacturing	14	1188|239122|239166|239167|239197|239272|566699|566700|566701|566702|566703|566704|566705|566706|566707|651631|651632|651633|651634|720516|720552|720634|720635|720637|720674|720675|720678|720679|720680|720681|720682|720683|720684|720685|720686|720687|720691|720692|720693|720719|720725|743012|743014|743015|743033|743035|743036|743040|743041|743042|743053|743054|743063|743064|743065|743066|743067|74…	20040916	001Chemical|10X CHEM|1st Scientific|3B Scientific (Wuhan) Corp|3WAY PHARM INC|A&J Pharmtech CO., LTD.|A2B Chem|AA BLOCKS|Aaron Chemicals LLC|AbaChemScene|abcr GmbH|ABI Chem|Acadechem|Accela ChemBio Inc.|Achemica|Achemtek|Acorn PharmaTech Product List|Activate Scientific|AK Scientific, Inc. (AKSCI)|AKos Consulting & Solutions|Aladdin|Alfa Chemistry|Alichem|Amadis Chemical|Ambeed|Ambinter|Amfluoro|…	Chemical Vendors|Curation Efforts|Governmental Organizations|Journal Publishers|Legacy Depositors|NIH Initiatives|Research and Development|Subscription Services	NULL
31265	Ethyl hexanoate	6.36819	7.74546	ETHYL HEXANOATE|Ethyl caproate|123-66-0|Hexanoic acid, ethyl ester|Ethyl hexoate|Hexanoic Acid Ethyl Ester|Caproic acid ethyl ester|Capronic ether absolute|Ethyl n-hexanoate|Ethyl butyl acetate|Ethyl hexanoate (caproate)|Acetic acid, butyl-, ethyl ester|FEMA No. 2439|n-Caproic acid ethyl ester|NSC 8882|Ethyl ester of hexanoic acid|FLO6YR1SHT|DTXSID3021980|NSC-8882|WE(2:0/6:0)|2159-19-5|CCRIS 6555…	144210	C8H16O2	26300	89300	2400	10	0	2	6	InChI=1S/C8H16O2/c1-3-5-6-7-8(9)10-4-2/h3-7H2,1-2H3	CCCCCC(=O)OCC	CCCCCC(=O)OCC	SHZIWNPUGXLXDT-UHFFFAOYSA-N	ethyl hexanoate	144115	144115	0	1	0	0	0	0	0	0	0	303	32331	15260	2D+3D	NULL	Biological Test Results|Chemical and Physical Properties|Classification|Food Additives and Ingredients|Literature|Patents|Pharmacology and Biochemistry|Safety and Hazards|Toxicity|Use and Manufacturing	14	1188|651631|651632|651633|651634|720516|720552|720634|720635|720637|720674|720675|720678|720679|720680|720681|720682|720683|720684|720685|720686|720687|720691|720692|720693|720719|720725|743012|743014|743015|743033|743035|743036|743040|743041|743042|743053|743054|743063|743064|743065|743066|743067|743069|743074|743075|743077|743078|743079|743080|743081|743083|743084|743085|743086|743091|743094|74…	20050326	001Chemical|10X CHEM|1st Scientific|3B Scientific (Wuhan) Corp|3WAY PHARM INC|A&J Pharmtech CO., LTD.|A2B Chem|AA BLOCKS|abcr GmbH|ABI Chem|Acadechem|Achemica|Achemtek|AK Scientific, Inc. (AKSCI)|AKos Consulting & Solutions|Aladdin|Alfa Chemistry|AN PharmaTech|Angene Chemical|Anward|BenchChem|Bic Biotech|Biocore|BioCyc|Biosynth|BOC Sciences|Cangzhou Enke Pharma Tech Co.,Ltd.|CAPOT|ChEBI|Chem-Spac…	Chemical Vendors|Curation Efforts|Governmental Organizations|Journal Publishers|Legacy Depositors|NIH Initiatives|Research and Development|Subscription Services	NULL
31268	Pyrrolidine	1.44	0	PYRROLIDINE|123-75-1|Tetrahydropyrrole|Tetrahydro pyrrole|Azacyclopentane|Azolidine|Tetramethylenimine|Butylenimine|Perhydropyrrole|Prolamine|1-Azacyclopentane|Pyrrolidine ring|Pyrrole, tetrahydro-|Tetramethyleneimine|FEMA No. 3523|NSC 62781|CCRIS 6688|HSDB 120|UNII-LJU5627FYV|EINECS 204-648-7|LJU5627FYV|BRN 0102395|CHEBI:33135|AI3-24117|MFCD00005249|NSC-62781|CHEMBL22830|42403-25-8|DTXSID3059559…	71120	C4H9N	12000	22800	0.500	5	1	1	0	InChI=1S/C4H9N/c1-2-4-5-3-1/h5H,1-4H2	C1CCNC1	C1CCNC1	RWRDLPDLKQPQOW-UHFFFAOYSA-N	pyrrolidine	710735	710735	0	1	0	0	0	0	0	0	0	10409	88609	32624	2D+3D	NULL	Biological Test Results|Chemical and Physical Properties|Classification|Drug and Medication Information|Food Additives and Ingredients|Identification|Literature|Patents|Pharmacology and Biochemistry|Safety and Hazards|Toxicity|Use and Manufacturing	15	248|270|314|316|30377|30378|30382|30389|30521|630741|661627|661629|701844|781327|1081643|1259407|1259408|1419135	20040916	001Chemical|10X CHEM|1st Scientific|3B Scientific (Wuhan) Corp|A&J Pharmtech CO., LTD.|A2B Chem|AA BLOCKS|AAA Chemistry|Aaron Chemicals LLC|AbaChemScene|abcr GmbH|ABI Chem|Acadechem|Aceschem Inc|Achemica|Achemtek|Acmec Biochemical|Activate Scientific|AHH Chemical co.,ltd|AKos Consulting & Solutions|Alfa Chemistry|Amadis Chemical|Ambinter|AN PharmaTech|Angene Chemical|Anward|Apexmol|Assembly Block…	Chemical Vendors|Curation Efforts|Governmental Organizations|Journal Publishers|Legacy Depositors|NIH Initiatives|Research and Development|Subscription Services	NULL
31272	Butyl acetate	4.44251	7.74546	Butyl acetate|N-BUTYL ACETATE|123-86-4|Acetic acid, butyl ester|Butyl ethanoate|1-Butyl acetate|Acetic Acid Butyl Ester|n-Butylacetate|n-Butyl ethanoate|Butylacetat|Acetic acid n-butyl ester|Acetate de butyle|Butylacetaten|1-acetoxybutane|Octan n-butylu|Butyle (acetate de)|Butylester kyseliny octove|Butyl ester of acetic acid|NSC 9298|Butile(acetati di)|1-Butanol, acetate|MFCD00009445|CH3COO(CH2)…	116160	C6H12O2	26300	68900	1800	8	0	2	4	InChI=1S/C6H12O2/c1-3-4-5-8-6(2)7/h3-5H2,1-2H3	CCCCOC(=O)C	CCCCOC(=O)C	DKPFZGUDAPQIHT-UHFFFAOYSA-N	butyl acetate	116084	116084	0	1	0	0	0	0	0	0	0	4919	155077	66496	2D+3D	NULL	Biological Test Results|Chemical and Physical Properties|Classification|Drug and Medication Information|Food Additives and Ingredients|Identification|Literature|Patents|Pharmacology and Biochemistry|Safety and Hazards|Toxicity|Use and Manufacturing	16	421|426|427|433|434|435|445|530|540|541|542|543|544|545|546|584|585|595|596|603|605|654|655|656|657|658|659|660|661|662|663|664|665|666|667|875|880|881|884|885|886|887|889|892|893|894|900|902|912|921|923|924|925|926|938|946|947|948|955|960|961|962|963|964|965|966|967|968|969|970|971|972|973|974|975|976|977|978|979|980|981|982|983|984|985|986|987|988|989|993|994|995|1030|1188|1452|1457|1458|1469|1…	20050326	10X CHEM|1st Scientific|3B Scientific (Wuhan) Corp|3WAY PHARM INC|A&J Pharmtech CO., LTD.|A2B Chem|AA BLOCKS|abcr GmbH|ABI Chem|Acadechem|Achemica|Achemtek|AK Scientific, Inc. (AKSCI)|AKos Consulting & Solutions|Aladdin|Alfa Chemistry|Amadis Chemical|Ambinter|AN PharmaTech|Angene Chemical|Anward|Apexmol|Aurora Fine Chemicals LLC|BenchChem|Bic Biotech|Biocore|BioCyc|Biosynth|BOC Sciences|CAPOT|ChE…	Chemical Vendors|Curation Efforts|Governmental Organizations|Journal Publishers|Legacy Depositors|NIH Initiatives|Research and Development|Subscription Services	NULL
31276	Isoamyl acetate	4.26732	7.74546	ISOAMYL ACETATE|3-Methylbutyl acetate|Isopentyl acetate|123-92-2|Isopentyl ethanoate|Isoamyl ethanoate|3-Methylbutyl ethanoate|Iso-amyl acetate|3-Methyl-1-butyl acetate|Amylacetic ester|I-Amyl acetate|3-Methyl-1-butanol acetate|Isopentyl alcohol, acetate|2-Methylbutyl ethanoate|1-Butanol, 3-methyl-, acetate|Acetic acid, isopentyl ester|Amyl acetate, common|Acetic acid, 3-methylbutyl ester|3-Methy…	130180	C7H14O2	26300	86900	2000	9	0	2	4	InChI=1S/C7H14O2/c1-6(2)4-5-9-7(3)8/h6H,4-5H2,1-3H3	CC(C)CCOC(=O)C	CC(C)CCOC(=O)C	MLFHJEHSLIIPHL-UHFFFAOYSA-N	3-methylbutyl acetate	130099	130099	0	1	0	0	0	0	0	0	0	3339	26910	11114	2D+3D	NULL	Biological Test Results|Chemical and Physical Properties|Classification|Food Additives and Ingredients|Identification|Literature|Patents|Pharmacology and Biochemistry|Safety and Hazards|Toxicity|Use and Manufacturing	15	421|426|427|433|434|435|445|530|540|541|542|543|544|545|546|584|585|595|596|603|605|654|655|656|657|658|659|660|661|662|663|664|665|666|667|875|880|881|884|885|886|887|889|892|893|894|900|902|912|921|923|924|925|926|938|946|947|948|955|960|961|962|963|964|965|966|967|968|969|970|971|972|973|974|975|976|977|978|979|980|981|982|983|984|985|986|987|988|989|993|994|995|1030|1452|1457|1458|1469|1471|1…	20050326	001Chemical|10X CHEM|1st Scientific|3B Scientific (Wuhan) Corp|A&J Pharmtech CO., LTD.|A2B Chem|AA BLOCKS|abcr GmbH|ABI Chem|Achemica|Achemtek|Acmec Biochemical|AEchem Scientific Corp., USA|AHH Chemical co.,ltd|AK Scientific, Inc. (AKSCI)|AKos Consulting & Solutions|Amadis Chemical|AN PharmaTech|Angene Chemical|Anward|BenchChem|Bic Biotech|BioCyc|Biosynth|ChEBI|Chem-Space.com Database|Chembase.cn…	Chemical Vendors|Curation Efforts|Governmental Organizations|Journal Publishers|Legacy Depositors|NIH Initiatives|Research and Development|Subscription Services	NULL
31284	Methyl tetradecanoate	13.2524	7.74546	Methyl tetradecanoate|METHYL MYRISTATE|124-10-7|Tetradecanoic acid, methyl ester|Myristic acid methyl ester|Uniphat A50|Metholeneat 2495|Methyl n-tetradecanoate|Myristic acid, methyl ester|Methyl myristylate|FEMA No. 2722|MFCD00008983|Tetradecanoic Acid Methyl Ester|DTXSID5027019|CHEBI:89199|NSC-5029|RG9851783C|WE(1:0/14:0)|methylmyristate|tetradecanoic acid-methyl ester|UNII-RG9851783C|HSDB 5602…	242400	C15H30O2	26300	166000	6800	17	0	2	13	InChI=1S/C15H30O2/c1-3-4-5-6-7-8-9-10-11-12-13-14-15(16)17-2/h3-14H2,1-2H3	CCCCCCCCCCCCCC(=O)OC	CCCCCCCCCCCCCC(=O)OC	ZAZKJZBWRNNLDS-UHFFFAOYSA-N	methyl tetradecanoate	242225	242225	0	1	0	0	0	0	0	0	0	693	8310	3278	2D+3D	NULL	Biological Test Results|Chemical and Physical Properties|Classification|Food Additives and Ingredients|Identification|Literature|Patents|Pharmacology and Biochemistry|Safety and Hazards|Toxicity|Use and Manufacturing	14	155|157|161|165|167|175|1469|1479|264976|264977|264978|588513|588514|588515|588516|588526|588527|588532|588533|588534|588535|588536|588537|588541|588543|588544|588545|588546|588547|651631|651632|651633|651634|651741|651743|651749|651751|651777|651778|651838|720516|720552|720634|720635|720636|720637|720653|720659|720674|720675|720678|720679|720680|720681|720682|720683|720684|720685|720686|720687|7…	20050326	001Chemical|10X CHEM|1st Scientific|3B Scientific (Wuhan) Corp|3WAY PHARM INC|A2B Chem|AA BLOCKS|Aaron Chemicals LLC|AbaChemScene|abcr GmbH|ABI Chem|Acadechem|Achemica|Achemtek|Acmec Biochemical|AKos Consulting & Solutions|Aladdin|Alfa Chemistry|Alichem|Amadis Chemical|Ambeed|AN PharmaTech|Anward|AstaTech, Inc.|BenchChem|BePharm Ltd.|Bic Biotech|Biosynth|BLD Pharm|BOC Sciences|ChEBI|Chem-Space.co…	Chemical Vendors|Curation Efforts|Governmental Organizations|Journal Publishers|Legacy Depositors|NIH Initiatives|Research and Development|Subscription Services	NULL
31289	Nonanal	8.05973	0	NONANAL|124-19-6|1-Nonanal|Pelargonaldehyde|Nonanaldehyde|Nonyl aldehyde|Nonaldehyde|n-Nonaldehyde|Nonylic aldehyde|n-Nonanal|Nonylaldehyde|Pelargonic aldehyde|1-Nonaldehyde|Nonanoic aldehyde|Aldehyde C-9|1-Nonyl aldehyde|C-9 aldehyde|n-Nonylaldehyde|Nonoic aldehyde|NONYL ALDEHYDE,N-|FEMA No. 2782|NCI-C61018|NSC 5518|CCRIS 664|HSDB 7229|UNII-2L2WBY9K6T|EINECS 204-688-5|2L2WBY9K6T|BRN 1236701|DTXS…	142240	C9H18O	17100	69100	3300	10	0	1	7	InChI=1S/C9H18O/c1-2-3-4-5-6-7-8-9-10/h9H,2-8H2,1H3	CCCCCCCCC=O	CCCCCCCCC=O	GYHFUZHODSMOHU-UHFFFAOYSA-N	nonanal	142136	142136	0	1	0	0	0	0	0	0	0	3761	49021	17741	2D+3D	NULL	Biological Test Results|Chemical and Physical Properties|Classification|Food Additives and Ingredients|Identification|Literature|Patents|Pharmacology and Biochemistry|Safety and Hazards|Toxicity|Use and Manufacturing	15	155|157|161|165|167|175|1201|651631|651632|651633|651634|720516|720552|720634|720635|720637|720674|720675|720678|720679|720680|720681|720682|720683|720684|720685|720686|720687|720691|720692|720693|720719|720725|743012|743014|743015|743033|743035|743036|743040|743041|743042|743053|743054|743063|743064|743065|743066|743067|743069|743074|743075|743077|743078|743079|743080|743081|743083|743084|743085…	20050326	10X CHEM|1st Scientific|3B Scientific (Wuhan) Corp|A2B Chem|AA BLOCKS|Aaron Chemicals LLC|AbaChemScene|abcr GmbH|ABI Chem|Acadechem|Accela ChemBio Inc.|Achemica|Acmec Biochemical|AHH Chemical co.,ltd|AK Scientific, Inc. (AKSCI)|AKos Consulting & Solutions|Alfa Chemistry|Alichem|Ambeed|AN PharmaTech|Angene Chemical|Anward|Apexmol|Aurum Pharmatech LLC|BenchChem|Bic Biotech|BioCyc|Biosynth|BLD Pharm…	Chemical Vendors|Curation Efforts|Governmental Organizations|Journal Publishers|Legacy Depositors|NIH Initiatives|Research and Development|Subscription Services	NULL
61293	Ethyl 3-hydroxyhexanoate	6.06771	7.74546	Ethyl 3-hydroxyhexanoate|2305-25-1|Hexanoic acid, 3-hydroxy-, ethyl ester|FEMA No. 3545|3-HYDROXYHEXANOIC ACID ETHYL ESTER|Ethyl 3-hydroxycaproate|ethyl 3-hydroxy-hexanoate|Ethyl hydroxy-3-hexanoate|2M3L6B34FF|3-hydroxy-hexanoic acid ethyl ester|MFCD00036604|WE(2:0/6:0(3OH))|Ethyl beta-hydroxycaproate|UNII-2M3L6B34FF|EINECS 218-973-7|ethyl 3-hydroxy hexanoate|SCHEMBL873010|ETHYL-3-HYDROXYHEXANOAT…	160210	C8H16O3	46500	112000	1000	11	1	3	6	InChI=1S/C8H16O3/c1-3-5-7(9)6-8(10)11-4-2/h7,9H,3-6H2,1-2H3	CCCC(CC(=O)OCC)O	CCCC(CC(=O)OCC)O	LYRIITRHDCNUHV-UHFFFAOYSA-N	ethyl 3-hydroxyhexanoate	160.11	160.11	0	1	0	1	0	1	0	0	0	48	580	227	2D+3D	NULL	Chemical and Physical Properties|Classification|Food Additives and Ingredients|Literature|Patents|Pharmacology and Biochemistry|Safety and Hazards|Use and Manufacturing	10	NULL	20050327	001Chemical|10X CHEM|1st Scientific|3B Scientific (Wuhan) Corp|3WAY PHARM INC|A2B Chem|AA BLOCKS|Aaron Chemicals LLC|AbaChemScene|abcr GmbH|ABI Chem|Acadechem|Accela ChemBio Inc.|Achemica|Achemtek|Acmec Biochemical|Activate Scientific|AK Scientific, Inc. (AKSCI)|AKos Consulting & Solutions|Aladdin|Alfa Chemistry|Alichem|Ambeed|Ambinter|AN PharmaTech|Anward|AOBChem USA|Ark Pharm, Inc.|AstaTech, In…	Chemical Vendors|Curation Efforts|Governmental Organizations|Journal Publishers|Legacy Depositors|NIH Initiatives|Research and Development|Subscription Services	NULL
61346	1-Octen-3-one	4.82131	5.68761	1-OCTEN-3-ONE|Oct-1-en-3-one|4312-99-6|Vinyl amyl ketone|Amyl vinyl ketone|Pentyl vinyl ketone|n-Amyl vinyl ketone|FEMA No. 3515|1-octene-3-one|n-pentyl vinyl ketone|7LT7Z4Q9XR|DTXSID5047162|CHEBI:88900|EINECS 224-327-5|UNII-7LT7Z4Q9XR|AI3-37821|?1-Octen-3-one|Octen-3-one, 1|SCHEMBL84084|1-Octen-3-one, 96%|SCHEMBL6081600|CHEMBL3186486|DTXCID3027162|FEMA 3515|1-OCTEN-3-ONE [FHFI]|1-Octen-3-one, an…	126200	C8H14O	17100	94700	2400	9	0	1	5	InChI=1S/C8H14O/c1-3-5-6-7-8(9)4-2/h4H,2-3,5-7H2,1H3	CCCCCC(=O)C=C	CCCCCC(=O)C=C	KLTVSWGXIAYTHO-UHFFFAOYSA-N	oct-1-en-3-one	126104	126104	0	1	0	0	0	0	0	0	0	488	2132	795	2D+3D	NULL	Biological Test Results|Chemical and Physical Properties|Classification|Food Additives and Ingredients|Literature|Patents|Pharmacology and Biochemistry|Safety and Hazards|Use and Manufacturing	11	651631|651632|651633|651634|720516|720552|720634|720635|720637|720674|720675|720678|720679|720680|720681|720682|720683|720684|720685|720686|720687|720691|720692|720693|720719|720725|743012|743014|743015|743033|743035|743036|743040|743041|743042|743053|743054|743063|743064|743065|743066|743067|743069|743074|743075|743077|743078|743079|743080|743081|743083|743084|743085|743086|743091|743094|743122|…	20050327	001Chemical|10X CHEM|1st Scientific|3B Scientific (Wuhan) Corp|3WAY PHARM INC|A&J Pharmtech CO., LTD.|A2B Chem|AA BLOCKS|Aaron Chemicals LLC|ABBLIS Chemicals|abcr GmbH|ABI Chem|Acadechem|Achemica|Achemtek|Acmec Biochemical|AEchem Scientific Corp., USA|AHH Chemical co.,ltd|AKos Consulting & Solutions|Aladdin|Alichem|Amadis Chemical|Ambeed|Ambinter|Angene Chemical|Aribo Reagent|Ark Pharm, Inc.|Asta…	Chemical Vendors|Curation Efforts|Governmental Organizations|Journal Publishers|Legacy Depositors|NIH Initiatives|Research and Development|Subscription Services	NULL
61896	2-Nonen-1-ol	8.18113	0	2-Nonen-1-ol|Non-2-en-1-ol|22104-79-6|DTXSID9066758|CHEBI:179601|EINECS 244-783-9|SB83897|SB84347|NS00027058	142240	C9H18O	20200	76800	3000	10	1	1	6	InChI=1S/C9H18O/c1-2-3-4-5-6-7-8-9-10/h7-8,10H,2-6,9H2,1H3	CCCCCCC=CCO	CCCCCCC=CCO	NSSALFVIQPAIQK-UHFFFAOYSA-N	non-2-en-1-ol	142136	142136	0	1	0	0	0	0	1	0	1	25	545	207	2D+3D	NULL	Classification|Literature|Patents|Safety and Hazards|Use and Manufacturing	7	NULL	20050327	ABI Chem|Achemica|Alfa Chemistry|AN PharmaTech|Angene Chemical|Anward|BenchChem|BOC Sciences|ChEBI|ChemDB|ChemIDplus|Chemieliva Pharmaceutical Co., Ltd|Cheminformatics Friedrich-Schiller-University Jena|ChemMol|ChemSpider|ChemTik|Cooke Chemical Co., Ltd|CymitQuimica|Debye Scientific Co., Ltd|DiscoveryGate|EPA DSSTox|EPA Substance Registry Services|Finetech Industry Limited|Google Patents|Hairui C…	Chemical Vendors|Curation Efforts|Governmental Organizations|Journal Publishers|Legacy Depositors|Research and Development|Subscription Services	NULL
62510	4,5-Dimethylthiazole	1.7896	16.7855	4,5-DIMETHYLTHIAZOLE|3581-91-7|4,5-Dimethyl-1,3-thiazole|Thiazole, 4,5-dimethyl-|4,5-dimethyl thiazole|4,5-dimethyl-thiazole|FEMA No. 3274|MFCD00005336|U3RP5I088G|EINECS 222-703-3|BRN 0105694|UNII-U3RP5I088G|FMOC-D-LYS-OHHCL|4-27-00-00986 (Beilstein Handbook Reference)|4,5-Dimethylthiazole, 97%|SCHEMBL104484|FEMA 3274|4,5-Dimethyl-1,3-thiazole #|DTXSID40189348|CHEBI:193947|AMY23262|4,5-Dimethylth…	113180	C5H7NS	41100	65099	1800	7	0	2	0	InChI=1S/C5H7NS/c1-4-5(2)7-3-6-4/h3H,1-2H3	CC1=C(SC=N1)C	CC1=C(SC=N1)C	UWSONZCNXUSTKW-UHFFFAOYSA-N	4,5-dimethyl-1,3-thiazole	113.03	113.03	0	1	0	0	0	0	0	0	0	110	4656	2442	2D+3D	NULL	Chemical and Physical Properties|Classification|Food Additives and Ingredients|Literature|Patents|Pharmacology and Biochemistry|Safety and Hazards|Toxicity|Use and Manufacturing	10	NULL	20050327	001Chemical|10X CHEM|3B Scientific (Wuhan) Corp|3WAY PHARM INC|A&J Pharmtech CO., LTD.|A2B Chem|AA BLOCKS|Aaron Chemicals LLC|AbaChemScene|ABBLIS Chemicals|abcr GmbH|ABI Chem|Acadechem|Achemica|Achemo Scientific Limited|Achemtek|Acmec Biochemical|Acorn PharmaTech Product List|Activate Scientific|AHH Chemical co.,ltd|AK Scientific, Inc. (AKSCI)|AKos Consulting & Solutions|Aladdin|Alfa Chemistry|Al…	Chemical Vendors|Curation Efforts|Governmental Organizations|Journal Publishers|Legacy Depositors|NIH Initiatives|Research and Development|Subscription Services	NULL
62572	Ethyl 3-hydroxybutyrate	4.26732	7.74546	Ethyl 3-hydroxybutyrate|Ethyl 3-hydroxybutanoate|5405-41-4|Butanoic acid, 3-hydroxy-, ethyl ester|Ethyl beta-hydroxybutyrate|Ethyl3-hydroxybutyrate|35608-64-1|Ethyl dl-3-hydroxybutyrate|FEMA No. 3428|Butyric acid, 3-hydroxy-, ethyl ester|NSC 8115|NSC 42916|Ethyl (1)-3-hydroxybutyrate|Ethyl .beta.-hydroxybutyrate|DTXSID6025305|DL-3-HYDROXY-N-BUTYRIC ACID ETHYL ESTER|NSC-8115|DL-3-Hydroxy-n-butyrat…	132160	C6H12O3	46500	90300	0.200	9	1	3	4	InChI=1S/C6H12O3/c1-3-9-6(8)4-5(2)7/h5,7H,3-4H2,1-2H3	CCOC(=O)CC(C)O	CCOC(=O)CC(C)O	OMSUIQOIVADKIM-UHFFFAOYSA-N	ethyl 3-hydroxybutanoate	132079	132079	0	1	0	1	0	1	0	0	0	171	2713	964	2D+3D	NULL	Biological Test Results|Chemical and Physical Properties|Classification|Food Additives and Ingredients|Literature|Patents|Pharmacology and Biochemistry|Safety and Hazards|Use and Manufacturing	12	1159520|1159521|1159523|1159525|1159526|1159527|1159528|1159529|1159531|1159551|1159552|1159555|1224834|1224835|1224836|1224837|1224838|1224839|1224840|1224841|1224842|1224843|1224844|1224845|1224846|1224847|1224848|1224849|1224867|1224868|1224869|1224870|1224871|1224872|1224873|1224874|1224875|1224876|1224877|1224878|1224879|1224880|1224881|1224882|1224883|1224884|1224885|1224886|1224887|1224888…	20050326	001Chemical|10X CHEM|3B Scientific (Wuhan) Corp|3WAY PHARM INC|A2B Chem|AA BLOCKS|Aaron Chemicals LLC|AbaChemScene|abcr GmbH|ABI Chem|Acadechem|Accela ChemBio Inc.|Achemica|Achemo Scientific Limited|Acmec Biochemical|Acorn PharmaTech Product List|Activate Scientific|AHH Chemical co.,ltd|AK Scientific, Inc. (AKSCI)|AKos Consulting & Solutions|Alfa Chemistry|Alichem|Allbio Pharm Co., Ltd|Ambeed|AN …	Chemical Vendors|Curation Efforts|Governmental Organizations|Journal Publishers|Legacy Depositors|Research and Development|Subscription Services	NULL
69253	m-Toluamide	2.0894	5.25878	3-Methylbenzamide|m-Toluamide|618-47-3|Benzamide, 3-methyl-|m-Methylbenzamide|3-Methyl-benzamide|CHEMBL123572|MFCD00007990|meta-toluamide|3-Toluamide|NSC2170|NSC 2170|EINECS 210-553-1|AI3-26774|3-Methylbenzamide, 99%|SCHEMBL12798|SCHEMBL13799999|DTXSID50210798|NSC-2170|BDBM50106189|AKOS003409216|BS-23128|CS-0204241|NS00034814|E83804|EN300-370558|A868616|W-109580|Z33546925|F3147-3715	135160	C8H9NO	43100	133000	1200	10	1	1	1	InChI=1S/C8H9NO/c1-6-3-2-4-7(5-6)8(9)10/h2-5H,1H3,(H2,9,10)	CC1=CC(=CC=C1)C(=O)N	CC1=CC(=CC=C1)C(=O)N	WGRPQCFFBRDZFV-UHFFFAOYSA-N	3-methylbenzamide	135068	135068	0	1	0	0	0	0	0	0	0	51	2829	1128	2D+3D	NULL	Biological Test Results|Chemical and Physical Properties|Classification|Literature|Patents|Safety and Hazards	8	155|157|161|165|167|175|154621|392205|392207|1698307|1698308|1698309|1794731|1794732|1794733|1794735|1794736|1794738|1794740|1794742|1794746|1794748|1794750|1794751|1794752|1794753|1794754|1794755|1794756|1794757|1794758|1794759|1794760|1794761|1794763|1794764|1794765|1794766|1794767|1794769|1794771|1794772|1794773|1794774|1794776|1794777|1794778|1794779|1794780|1794781|1794782|1794783|1794784|17…	20050326	001Chemical|10X CHEM|3B Scientific (Wuhan) Corp|3WAY PHARM INC|A&J Pharmtech CO., LTD.|A2B Chem|AA BLOCKS|AAA Chemistry|Aaron Chemicals LLC|AbaChemScene|abcr GmbH|ABI Chem|Acadechem|Achemica|Achemtek|Activate Scientific|AHH Chemical co.,ltd|AK Scientific, Inc. (AKSCI)|AKos Consulting & Solutions|Aladdin|Alfa Chemistry|Alichem|Amadis Chemical|Ambeed|AstaTech, Inc.|Aurora Fine Chemicals LLC|BenchCh…	Chemical Vendors|Curation Efforts|Governmental Organizations|Journal Publishers|Legacy Depositors|Research and Development|Subscription Services	NULL
69968	Octadecyl acetate	18.2165	7.74546	Octadecyl acetate|Stearyl acetate|822-23-1|Acetic acid, octadecyl ester|1-Octadecanol acetate|n-Octadecyl ethanoate|Acetic acid n-octadecyl ester|Octadecylacetate|Acetic acid stearyl ester|n-Octadecyl acetate|A8005KSX95|NSC-5546|MFCD00043649|72269-30-8|Acetic Acid Octadecyl Ester|UNII-A8005KSX95|Octadecanol acetate|NSC 5546|EINECS 212-493-1|1-Octadecyl acetate|AI3-08310|AEC STEARYL ACETATE|Steary…	312500	C20H40O2	26300	226000	8800	22	0	2	18	InChI=1S/C20H40O2/c1-3-4-5-6-7-8-9-10-11-12-13-14-15-16-17-18-19-22-20(2)21/h3-19H2,1-2H3	CCCCCCCCCCCCCCCCCCOC(=O)C	CCCCCCCCCCCCCCCCCCOC(=O)C	OIZXRZCQJDXPFO-UHFFFAOYSA-N	octadecyl acetate	312303	312303	0	1	0	0	0	0	0	0	0	143	2146	824	2D	NULL	Biological Test Results|Chemical and Physical Properties|Classification|Food Additives and Ingredients|Literature|Patents|Safety and Hazards|Use and Manufacturing	10	155|157|161|165|167|175|1794731|1794732|1794733|1794735|1794736|1794738|1794739|1794740|1794742|1794745|1794746|1794748|1794750|1794751|1794752|1794753|1794754|1794755|1794756|1794757|1794758|1794759|1794760|1794761|1794763|1794764|1794765|1794766|1794767|1794768|1794769|1794771|1794772|1794773|1794774|1794775|1794776|1794777|1794778|1794779|1794780|1794781|1794782|1794783|1794784|1794785|1794786…	20050326	10X CHEM|3B Scientific (Wuhan) Corp|3WAY PHARM INC|A2B Chem|AA BLOCKS|AAA Chemistry|Aaron Chemicals LLC|AbaChemScene|abcr GmbH|ABI Chem|Acadechem|Achemica|AHH Chemical co.,ltd|AKos Consulting & Solutions|Alfa Chemistry|Ambeed|Ambinter|AN PharmaTech|Anward|AstaTech, Inc.|BenchChem|BLD Pharm|BOC Sciences|ChEBI|Chem-Space.com Database|Chembase.cn|ChemDB|ChemIDplus|Chemieliva Pharmaceutical Co., Ltd|…	Chemical Vendors|Curation Efforts|Governmental Organizations|Journal Publishers|Legacy Depositors|NIH Initiatives|Research and Development|Subscription Services	NULL
70275	7-Methylindole	1.59623	0	7-Methylindole|933-67-5|7-Methyl-1H-indole|1H-Indole, 7-methyl-|7-Methylindol|Indole, 7-methyl-|MFCD00005684|7Z1E6HIT9S|CHEMBL326430|NSC-618|7-methyl-indole|7-methyindole|UNII-7Z1E6HIT9S|NSC 618|EINECS 213-270-1|7-Methylindole, 97%|7-Methyl-1H-indole #|BIDD:GT0219|SCHEMBL129649|NSC618|DTXSID60239374|BCP26569|AB2914|BDBM50232879|AKOS005202960|AB00504|CG-0508|CS-W007670|HY-W007670|Indole, 7-methyl-…	131170	C9H9N	15800	122000	2600	10	1	0	0	InChI=1S/C9H9N/c1-7-3-2-4-8-5-6-10-9(7)8/h2-6,10H,1H3	CC1=C2C(=CC=C1)C=CN2	CC1=C2C(=CC=C1)C=CN2	KGWPHCDTOLQQEP-UHFFFAOYSA-N	7-methyl-1H-indole	131073	131073	0	1	0	0	0	0	0	0	0	84	2172	716	2D+3D	NULL	Biological Test Results|Chemical and Physical Properties|Classification|Literature|Patents|Safety and Hazards	8	155|157|161|165|167|175|248|54188|73213|554321|1431413|1431414|1794731|1794732|1794733|1794735|1794736|1794738|1794740|1794742|1794746|1794748|1794750|1794751|1794752|1794753|1794754|1794755|1794756|1794757|1794758|1794759|1794760|1794761|1794763|1794764|1794765|1794766|1794767|1794769|1794771|1794772|1794773|1794774|1794778|1794781|1794782|1794783|1794784|1794785|1794786|1794787|1794788|1794789|…	20050326	001Chemical|10X CHEM|3B Scientific (Wuhan) Corp|3WAY PHARM INC|A&J Pharmtech CO., LTD.|A2B Chem|A2Z Chemical|AA BLOCKS|AAA Chemistry|Aaron Chemicals LLC|AbaChemScene|abcr GmbH|ABI Chem|Acadechem|Accela ChemBio Inc.|Acemol|Achemica|Achemo Scientific Limited|Achemtek|Acmec Biochemical|Acorn PharmaTech Product List|ACT Chemical|Activate Scientific|AEchem Scientific Corp., USA|AHH Chemical co.,ltd|AK…	Chemical Vendors|Curation Efforts|Governmental Organizations|Journal Publishers|Legacy Depositors|Research and Development|Subscription Services	NULL
74563	2-Oxopentanoic acid	2.916	13.4331	2-Oxopentanoic acid|2-Oxovaleric acid|1821-02-9|2-Ketopentanoic acid|alpha-Ketovaleric acid|Pentanoic acid, 2-oxo-|2-Ketovaleric Acid|2-keto valeric acid|2-Oxo-n-valeric acid|2-oxo-pentanoic acid|2-Oxovalerate|2-Keto-n-valeric acid|2-oxo-Valeric acid|alpha-Oxopentanoic acid|.alpha.-Keto-n-valeric acid|DTXSID3021647|CHEBI:33033|01I0OE93A7|MFCD00066435|2-ketopentanoate|a-Ketovaleric acid|Pentanoic …	116110	C5H8O3	54400	106000	0.500	8	1	3	3	InChI=1S/C5H8O3/c1-2-3-4(6)5(7)8/h2-3H2,1H3,(H,7,8)	CCCC(=O)C(=O)O	CCCC(=O)C(=O)O	KDVFRMMRZOCFLS-UHFFFAOYSA-N	2-oxopentanoic acid	116047	116047	0	1	0	0	0	0	0	0	0	333	3611	1203	2D+3D	NULL	Biological Test Results|Chemical and Physical Properties|Classification|Literature|Patents|Safety and Hazards|Use and Manufacturing	10	1201|388791|651631|651632|651633|651634|720516|720552|720634|720635|720637|720674|720675|720678|720679|720680|720681|720682|720683|720684|720685|720686|720687|720691|720692|720693|720719|720725|743012|743014|743015|743033|743035|743036|743040|743041|743042|743053|743054|743063|743064|743065|743066|743067|743069|743074|743075|743077|743078|743079|743080|743081|743083|743084|743085|743086|743091|74…	20040916	001Chemical|10X CHEM|1st Scientific|3B Scientific (Wuhan) Corp|3WAY PHARM INC|A&J Pharmtech CO., LTD.|A2B Chem|AA BLOCKS|AAA Chemistry|AbaChemScene|abcr GmbH|ABI Chem|Acadechem|Accela ChemBio Inc.|Achemica|AEchem Scientific Corp., USA|AHH Chemical co.,ltd|AK Scientific, Inc. (AKSCI)|AKos Consulting & Solutions|Alfa Chemistry|Alichem|Ambinter|Angene Chemical|Anward|Apexmol|AstaTech, Inc.|Aurora Fi…	Chemical Vendors|Curation Efforts|Governmental Organizations|Journal Publishers|Legacy Depositors|NIH Initiatives|Research and Development|Subscription Services	NULL
82336	Methyl 2-(dimethylamino)benzoate	3.53606	7.74546	Methyl 2-(dimethylamino)benzoate|10072-05-6|Methyl N,N-dimethylanthranilate|N,N-Dimethylanthranilic acid methyl ester|METHYL 2-DIMETHYLAMINOBENZOATE|Benzoic acid, 2-(dimethylamino)-, methyl ester|Anthranilic acid, N,N-dimethyl-, methyl ester|77LQP0681T|NSC-97545|UNII-77LQP0681T|EINECS 233-202-4|2-(Dimethylamino)benzoic acid methyl ester|AI3-05573|SCHEMBL43644|methyl 2-dimethylamino-benzoate|FEMA …	179220	C10H13NO2	29500	180000	1900	13	0	3	3	InChI=1S/C10H13NO2/c1-11(2)9-7-5-4-6-8(9)10(12)13-3/h4-7H,1-3H3	CN(C)C1=CC=CC=C1C(=O)OC	CN(C)C1=CC=CC=C1C(=O)OC	ZCNSBHAIPOWHJE-UHFFFAOYSA-N	methyl 2-(dimethylamino)benzoate	179095	179095	0	1	0	0	0	0	0	0	0	9	888	329	2D+3D	NULL	Biological Test Results|Chemical and Physical Properties|Classification|Food Additives and Ingredients|Literature|Patents|Safety and Hazards|Use and Manufacturing	10	155|157|161|165|167|175|1794731|1794732|1794733|1794735|1794736|1794739|1794740|1794742|1794745|1794746|1794748|1794750|1794751|1794752|1794753|1794754|1794755|1794756|1794757|1794758|1794759|1794760|1794761|1794763|1794764|1794766|1794767|1794768|1794769|1794771|1794772|1794773|1794774|1794775|1794776|1794777|1794778|1794779|1794780|1794781|1794782|1794783|1794784|1794785|1794786|1794787|1794788…	20050326	10X CHEM|1st Scientific|3B Scientific (Wuhan) Corp|3WAY PHARM INC|A&J Pharmtech CO., LTD.|A2B Chem|AA BLOCKS|AAA Chemistry|Aaron Chemicals LLC|AbaChemScene|abcr GmbH|ABI Chem|Achemica|Activate Scientific|AEchem Scientific Corp., USA|AHH Chemical co.,ltd|AKos Consulting & Solutions|Alfa Chemistry|Alichem|Allbio Pharm Co., Ltd|Ambeed|Anward|AstaTech, Inc.|BenchChem|BePharm Ltd.|Bic Biotech|Biosynth…	Chemical Vendors|Curation Efforts|Governmental Organizations|Journal Publishers|Legacy Depositors|Research and Development|Subscription Services	NULL
84694	3-Octyn-1-ol	6.63947	0	3-Octyn-1-ol|oct-3-yn-1-ol|14916-80-4|PJK55CL7Z5|MFCD00039552|NSC-67251|EINECS 238-986-1|3-octyne-1-ol|NSC 67251|1-Hydroxyoctin-(3)|AI3-07044|UNII-PJK55CL7Z5|3-Octyn-1-ol, 97%|SCHEMBL487757|DTXSID8065828|NSC67251|AKOS015839485|FS-4073|SY049758|CS-0315148|NS00021677|O0141|D91816|A808855|W-108091	126200	C8H14O	20200	104000	2100	9	1	1	3	InChI=1S/C8H14O/c1-2-3-4-5-6-7-8-9/h9H,2-4,7-8H2,1H3	CCCCC#CCCO	CCCCC#CCCO	LRZGRGVRZSDRTK-UHFFFAOYSA-N	oct-3-yn-1-ol	126104	126104	0	1	0	0	0	0	0	0	0	7	271	91	2D+3D	NULL	Chemical and Physical Properties|Classification|Literature|Patents|Safety and Hazards|Use and Manufacturing	7	NULL	20050326	001Chemical|1st Scientific|3B Scientific (Wuhan) Corp|3WAY PHARM INC|A&J Pharmtech CO., LTD.|A2B Chem|AA BLOCKS|AAA Chemistry|Aaron Chemicals LLC|AbaChemScene|abcr GmbH|ABI Chem|Acadechem|Accela ChemBio Inc.|Achemica|AHH Chemical co.,ltd|AK Scientific, Inc. (AKSCI)|AKos Consulting & Solutions|Alfa Chemistry|Alichem|Amadis Chemical|Ambeed|Ambinter|Angene Chemical|Anward|AstaTech, Inc.|Aurora Fine …	Chemical Vendors|Curation Efforts|Governmental Organizations|Journal Publishers|Legacy Depositors|Research and Development|Subscription Services	NULL
85282	4-Methylindole	1.59623	0	4-Methylindole|16096-32-5|4-Methyl-1H-indole|1H-Indole, 4-methyl-|4-methyl-indole|Indole, 4-methyl-|MFCD00005668|3338387XEA|4-methyl indole|UNII-3338387XEA|EINECS 240-262-5|SCHEMBL65514|SCHEMBL10266651|DTXSID20167043|BCP26932|AKOS000265516|AB00476|AC-1392|CS-W001971|PS-3408|BP-10290|SY005776|AM20050546|M1745|NS00025248|EN300-39431|A15273|M-3900|Q27256216|Z384970526|InChI=1/C9H9N/c1-7-3-2-4-9-8(7)…	131170	C9H9N	15800	122000	2400	10	1	0	0	InChI=1S/C9H9N/c1-7-3-2-4-9-8(7)5-6-10-9/h2-6,10H,1H3	CC1=C2C=CNC2=CC=C1	CC1=C2C=CNC2=CC=C1	PZOUSPYUWWUPPK-UHFFFAOYSA-N	4-methyl-1H-indole	131073	131073	0	1	0	0	0	0	0	0	0	62	5707	1722	2D+3D	NULL	Chemical and Physical Properties|Classification|Literature|Patents|Safety and Hazards	6	NULL	20050327	001Chemical|10X CHEM|1st Scientific|3B Scientific (Wuhan) Corp|3WAY PHARM INC|4C Pharma Scientific Inc|A&J Pharmtech CO., LTD.|A2B Chem|A2Z Chemical|AA BLOCKS|AAA Chemistry|Aaron Chemicals LLC|AbaChemScene|ABBLIS Chemicals|abcr GmbH|ABI Chem|AbovChem LLC|Acadechem|Accela ChemBio Inc.|Achemica|Achemo Scientific Limited|Achemtek|Acmec Biochemical|Acorn PharmaTech Product List|ACT Chemical|Activate …	Chemical Vendors|Curation Efforts|Governmental Organizations|Journal Publishers|Legacy Depositors|Research and Development|Subscription Services	NULL
125098	Icaridin	6.64969	10.441	Icaridin|Picaridin|119515-38-7|Bayrepel|sec-butyl 2-(2-hydroxyethyl)piperidine-1-carboxylate|Pikaridin|Propidine|Icaridina|Icaridine|Cutter Advanced|Icaridin [INN]|Icaridinum|Saltidin|Lcaridin|1-(1-Methylpropoxycarbonyl)-2-(2-hydroxyethyl)piperidine|HSDB 7374|Icaridine [INN-French]|Icaridinum [INN-Latin]|Icaridina [INN-Spanish]|1-Piperidinecarboxylic acid, 2-(2-hydroxyethyl)-, 1-methylpropyl este…	229320	C12H23NO3	49800	220000	2000	16	1	3	5	InChI=1S/C12H23NO3/c1-3-10(2)16-12(15)13-8-5-4-6-11(13)7-9-14/h10-11,14H,3-9H2,1-2H3	CCC(C)OC(=O)N1CCCCC1CCO	CCC(C)OC(=O)N1CCCCC1CCO	QLHULAHOXSSASE-UHFFFAOYSA-N	butan-2-yl 2-(2-hydroxyethyl)piperidine-1-carboxylate	229168	229168	0	1	0	2	0	2	0	0	0	327	5287	1651	2D+3D	NULL	Agrochemical Information|Biological Test Results|Chemical and Physical Properties|Classification|Drug and Medication Information|Literature|Patents|Pharmacology and Biochemistry|Safety and Hazards|Toxicity|Use and Manufacturing	13	1469|1479|588513|588514|588515|588516|588526|588527|588532|588533|588534|588535|588536|588537|588541|588543|588544|588545|588546|588547|651631|651632|651633|651634|651741|651743|651749|651751|651777|651778|651838|720516|720552|720634|720635|720636|720637|720653|720659|720674|720675|720678|720679|720680|720681|720682|720683|720684|720685|720686|720687|720691|720692|720693|720719|720725|743012|7430…	20050808	001Chemical|10X CHEM|1st Scientific|3B Scientific (Wuhan) Corp|3WAY PHARM INC|A2B Chem|AA BLOCKS|Aaron Chemicals LLC|AbaChemScene|abcr GmbH|ABI Chem|Acadechem|Accela ChemBio Inc.|Acmec Biochemical|Activate Scientific|AHH Chemical co.,ltd|AKos Consulting & Solutions|Alfa Chemistry|Amadis Chemical|Ambeed|AN PharmaTech|Angene Chemical|Ark Pharm, Inc.|AstaTech, Inc.|Aurora Fine Chemicals LLC|AvaChem …	Chemical Vendors|Curation Efforts|Governmental Organizations|Journal Publishers|Legacy Depositors|NIH Initiatives|Research and Development|Subscription Services	NULL
137928	6-Methyl-1H-indole	1.59623	0	6-Methylindole|6-Methyl-1H-indole|3420-02-8|1H-Indole, 6-methyl-|6-Methyl indole|MFCD00005682|6-Methyl-H-indole|Indole, 6-methyl-|QTM6OJZ56S|6-METHYL-INDOLE|6-Methylindole, 97%|UNII-QTM6OJZ56S|6-Methyl-1H-indole #|SCHEMBL11994|DTXSID00187789|CHEBI:229031|BCP00914|AKOS004116725|AC-7335|CS-W007349|HY-W007349|PB25888|PS-4226|SB36712|AM803731|SY005773|M1430|NS00015803|EN300-39430|M-3930|Q63398396|Z38…	131170	C9H9N	15800	122000	3300	10	1	0	0	InChI=1S/C9H9N/c1-7-2-3-8-4-5-10-9(8)6-7/h2-6,10H,1H3	CC1=CC2=C(C=C1)C=CN2	CC1=CC2=C(C=C1)C=CN2	ONYNOPPOVKYGRS-UHFFFAOYSA-N	6-methyl-1H-indole	131073	131073	0	1	0	0	0	0	0	0	0	34	2712	964	2D+3D	NULL	Classification|Literature|Patents|Safety and Hazards	6	NULL	20050327	001Chemical|10X CHEM|3B Scientific (Wuhan) Corp|3WAY PHARM INC|A&J Pharmtech CO., LTD.|A2B Chem|AA BLOCKS|Aaron Chemicals LLC|AbaChemScene|abcr GmbH|ABI Chem|Acadechem|Accela ChemBio Inc.|Achemica|Achemo Scientific Limited|Acmec Biochemical|Acorn PharmaTech Product List|ACT Chemical|Activate Scientific|AEchem Scientific Corp., USA|AHH Chemical co.,ltd|AK Scientific, Inc. (AKSCI)|AKos Consulting &…	Chemical Vendors|Curation Efforts|Governmental Organizations|Journal Publishers|Legacy Depositors|Research and Development|Subscription Services	NULL
209167	3-(2-Aminoethyl)-1,3-thiazolidine-2,4-dione	3.08664	12.007	3-(2-aminoethyl)-1,3-thiazolidine-2,4-dione|39137-36-5|3-(2-Amino-ethyl)-thiazolidine-2,4-dione|3-(2-aminoethyl)-2,4-thiazolidinedione|Enamine_001500|NCIOpen2_000483|Oprea1_502121|SCHEMBL2360918|PSJIYWXYXJTRRY-UHFFFAOYSA-N|HMS1398E04|AKOS000115900|3-(2-Aminoethyl)thiazolidine-2,4-dione|BP-10244|BS-13206|CS-0266524|EN300-34519|[2-(2,4-dioxo-thiazolidin-3-yl)-ethyl]-amine|AF-615/01045057	160200	C5H8N2O2S	88700	171000	-0.700	10	1	4	2	InChI=1S/C5H8N2O2S/c6-1-2-7-4(8)3-10-5(7)9/h1-3,6H2	C1C(=O)N(C(=O)S1)CCN	C1C(=O)N(C(=O)S1)CCN	PSJIYWXYXJTRRY-UHFFFAOYSA-N	3-(2-aminoethyl)-1,3-thiazolidine-2,4-dione	160031	160031	0	1	0	0	0	0	0	0	0	1	12	3	2D+3D	NULL	Biological Test Results|Classification|Literature|Patents|Safety and Hazards	5	485395|492967|493033|493162|504770|588519|602314|720641|1259397|1259398|1259423|1347385|1918969	20050326	10X CHEM|3B Scientific (Wuhan) Corp|3WAY PHARM INC|A&J Pharmtech CO., LTD.|A2B Chem|AA BLOCKS|AAA Chemistry|AbaChemScene|abcr GmbH|ABI Chem|Acadechem|Activate Scientific|AEchem Scientific Corp., USA|AHH Chemical co.,ltd|AK Scientific, Inc. (AKSCI)|AKos Consulting & Solutions|Alfa Chemistry|Allbio Pharm Co., Ltd|Ambeed|Ambinter|Angene Chemical|ASINEX|AstaTech, Inc.|Aurora Fine Chemicals LLC|Aurum …	Chemical Vendors|Curation Efforts|Governmental Organizations|Journal Publishers|Legacy Depositors|NIH Initiatives|Research and Development|Subscription Services	NULL
226917	N-(sec-butyl)-2-methylbenzamide	4.19092	5.25878	N-(sec-butyl)-2-methylbenzamide|6640-79-5|N-butan-2-yl-2-methylbenzamide|NSC17904|SCHEMBL23689650|NSC-17904|AKOS003488845|AKOS017262235	191270	C12H17NO	29100	191000	2300	14	1	1	3	InChI=1S/C12H17NO/c1-4-10(3)13-12(14)11-8-6-5-7-9(11)2/h5-8,10H,4H2,1-3H3,(H,13,14)	CCC(C)NC(=O)C1=CC=CC=C1C	CCC(C)NC(=O)C1=CC=CC=C1C	JWFUNROPKOHIKJ-UHFFFAOYSA-N	N-butan-2-yl-2-methylbenzamide	191131	191131	0	1	0	1	0	1	0	0	0	0	3	3	2D+3D	NULL	Biological Test Results|Patents	2	155|157|161|165|167|175|1794731|1794732|1794733|1794735|1794736|1794738|1794739|1794740|1794742|1794745|1794746|1794748|1794750|1794751|1794752|1794753|1794754|1794755|1794756|1794757|1794758|1794759|1794760|1794761|1794763|1794764|1794765|1794766|1794767|1794768|1794769|1794771|1794772|1794773|1794774|1794775|1794776|1794777|1794778|1794779|1794780|1794781|1794782|1794783|1794784|1794785|1794786…	20050326	AAA Chemistry|ABI Chem|AKos Consulting & Solutions|Aronis|Aurora Fine Chemicals LLC|Chem-Space.com Database|ChemBridge|ChemDB|ChemSpider|DiscoveryGate|DTP/NCI|EvitaChem|Google Patents|IBM|King Scientific|Mcule|MolPort|NextBio|RR Scientific|Sigma-Aldrich|SureChEMBL|TimTec|Vitas-M Laboratory	Chemical Vendors|Curation Efforts|Governmental Organizations|Legacy Depositors|Research and Development|Subscription Services	NULL
261491	Thujone	1.83548	5.68761	alpha-Thujone|546-80-5|(-)-alpha-thujone|alpha-(-)-Thujone|THUJONE|Thujon|l-Thujone|(-)-3-Isothujone|(-)-3-thujanone|Absinthol|UNII-R0SQ9G0DU5|EINECS 208-912-2|NSC 93742|BRN 4660369|CCRIS 8582|CHEBI:9577|(1S,4R,5R)-thujan-3-one|3-Thujanone, (-)-|(+-)-Isothujone|(1S,4R,5R)-(-)-3-thujanone|59573-80-7|R0SQ9G0DU5|3-Thujanone, (1S,4R,5R)-(-)-|DTXSID3026148|(1S,4R,5R)-1-isopropyl-4-methylbicyclo[3.1.0]…	152230	C10H16O	17100	207000	2300	11	0	1	1	InChI=1S/C10H16O/c1-6(2)10-4-8(10)7(3)9(11)5-10/h6-8H,4-5H2,1-3H3/t7-,8-,10+/m1/s1	C[C@@H]1[C@H]2C[C@]2(CC1=O)C(C)C	CC1C2CC2(CC1=O)C(C)C	USMNOWBWPHYOEA-MRTMQBJTSA-N	(1S,4R,5R)-4-methyl-1-propan-2-ylbicyclo[3.1.0]hexan-3-one	152.12	152.12	0	1	0	3	3	0	0	0	0	1340	4092	1589	2D+3D	NULL	Biological Test Results|Chemical and Physical Properties|Classification|Food Additives and Ingredients|Literature|Patents|Pharmacology and Biochemistry|Toxicity|Use and Manufacturing	13	421|426|427|433|434|435|445|530|540|541|542|543|544|545|546|584|585|595|596|603|605|654|655|656|657|658|659|660|661|662|663|664|665|666|667|875|880|881|884|885|886|887|889|892|893|894|900|902|912|921|923|924|925|926|938|946|947|948|955|960|961|962|963|964|965|966|967|968|969|970|971|972|973|974|975|976|977|978|979|980|981|982|983|984|985|986|987|988|989|993|994|995|1030|1452|1457|1458|1469|1471|1…	20050326	001Chemical|10X CHEM|3WAY PHARM INC|A2B Chem|AA BLOCKS|Aaron Chemicals LLC|AbaChemScene|abcr GmbH|ABI Chem|Achemtek|Acmec Biochemical|AK Scientific, Inc. (AKSCI)|AKos Consulting & Solutions|Alfa Chemistry|Ambinter|AN PharmaTech|AstaTech, Inc.|Aurora Fine Chemicals LLC|BenchChem|BioCrick|BLD Pharm|BOC Sciences|CCSbase|ChEBI|Chem-Space.com Database|Chembase.cn|ChEMBL|Chemenu Inc.|Chemical Carcinoge…	Chemical Vendors|Curation Efforts|Governmental Organizations|Journal Publishers|Legacy Depositors|NIH Initiatives|Research and Development|Subscription Services	NULL
441005	(+)-delta-Cadinene	3.96884	0	(+)-delta-Cadinene|483-76-1|DELTA-CADINENE|D-Cadinene|(1S,8aR)-1-Isopropyl-4,7-dimethyl-1,2,3,5,6,8a-hexahydronaphthalene|(+)-D-Cadinene|CHEBI:15385|7848KI47OS|(1S,8aR)-4,7-dimethyl-1-propan-2-yl-1,2,3,5,6,8a-hexahydronaphthalene|.delta.-Cadinene, (+)-|delta-Amorphene|(1S,8aR)-4,7-dimethyl-1-(propan-2-yl)-1,2,3,5,6,8a-hexahydronaphthalene|(+)-?-Cadinene|UNII-7848KI47OS|(+)-??-Cadinene|(1S,8aR)-de…	204350	C15H24	0.000	304000	3800	15	0	0	1	InChI=1S/C15H24/c1-10(2)13-8-6-12(4)14-7-5-11(3)9-15(13)14/h9-10,13,15H,5-8H2,1-4H3/t13-,15-/m0/s1	CC1=C[C@H]2[C@@H](CCC(=C2CC1)C)C(C)C	CC1=CC2C(CCC(=C2CC1)C)C(C)C	FUCYIEXQVQJBKY-ZFWWWQNUSA-N	(1S,8aR)-4,7-dimethyl-1-propan-2-yl-1,2,3,5,6,8a-hexahydronaphthalene	204188	204188	0	1	0	2	2	0	0	0	0	775	1025	509	2D+3D	NULL	Biological Test Results|Chemical and Physical Properties|Classification|Literature|Patents|Pharmacology and Biochemistry|Safety and Hazards|Use and Manufacturing	11	332912|1070523|1102789|1102820|1102851|1102882|1102913|1102944	20040916	10X CHEM|A&J Pharmtech CO., LTD.|A2B Chem|AA BLOCKS|Aaron Chemicals LLC|abcr GmbH|ABI Chem|Achemtek|AK Scientific, Inc. (AKSCI)|AKos Consulting & Solutions|Ambeed|Ambinter|AstaTech, Inc.|Aurora Fine Chemicals LLC|BenchChem|BePharm Ltd.|BioCyc|BLD Pharm|BOC Sciences|ChEBI|ChEMBL|Chemenu Inc.|ChemIDplus|Chemieliva Pharmaceutical Co., Ltd|Cheminformatics Friedrich-Schiller-University Jena|ChemMol|Ch…	Chemical Vendors|Curation Efforts|Governmental Organizations|Journal Publishers|Legacy Depositors|NIH Initiatives|Research and Development|Subscription Services	NULL
441245	Limonene-1,2-epoxide	2.06098	0	203719-54-4|Limonene-1,2-epoxide|(4R)-Limonene-1,2-epoxide|(4R)-1-methyl-4-(prop-1-en-2-yl)-7-oxabicyclo[4.1.0]heptane|(4R)-4-Isopropyl-1-methyl-7-oxabicyclo[4.1.0]heptane|(4R)-limonene 1,2-epoxide|CHEBI:35672|(+)-Limonene oxide|(R)-Limonene 1,2-oxide|1,2-epoxy-4betaH-p-menth-8-ene|(4R)-4-isopropenyl-1-methyl-7-oxabicyclo[4.1.0]heptane|(4R)-1-methyl-4-prop-1-en-2-yl-7-oxabicyclo[4.1.0]heptane|(4R…	152230	C10H16O	12500	197000	2500	11	0	1	1	InChI=1S/C10H16O/c1-7(2)8-4-5-10(3)9(6-8)11-10/h8-9H,1,4-6H2,2-3H3/t8-,9?,10?/m1/s1	CC(=C)[C@@H]1CCC2(C(C1)O2)C	CC(=C)C1CCC2(C(C1)O2)C	CCEFMUBVSUDRLG-XNWIYYODSA-N	(4R)-1-methyl-4-prop-1-en-2-yl-7-oxabicyclo[4.1.0]heptane	152.12	152.12	0	1	0	3	1	2	0	0	0	43	342	142	2D+3D	NULL	Biological Test Results|Chemical and Physical Properties|Classification|Food Additives and Ingredients|Literature|Patents|Safety and Hazards|Toxicity|Use and Manufacturing	11	1439492	20050624	001Chemical|10X CHEM|1st Scientific|A2B Chem|AA BLOCKS|AbaChemScene|ABI Chem|AKos Consulting & Solutions|Alfa Chemistry|Alichem|Ambeed|Ambinter|Angene Chemical|AstaTech, Inc.|Aurora Fine Chemicals LLC|BenchChem|BePharm Ltd.|BioCyc|Biological Magnetic Resonance Data Bank (BMRB)|Biosynth|BLD Pharm|BOC Sciences|ChEBI|Chem-Space.com Database|Chembase.cn|ChEMBL|Chemenu Inc.|ChemIDplus|Chemieliva Pharm…	Chemical Vendors|Curation Efforts|Governmental Organizations|Journal Publishers|Legacy Depositors|NIH Initiatives|Research and Development|Subscription Services	NULL
442495	Pulegone	2.98865	5.68761	Pulegone|(+)-Pulegone|89-82-7|(R)-Pulegone|d-Pulegone|(R)-(+)-Pulegone|Pulegon|(+)-(R)-Pulegone|(1R)-(+)-p-Menth-4(8)-en-3-one|Pulegone, d-|Pulegone (natural)|Cyclohexanone, 5-methyl-2-(1-methylethylidene)-, (R)-|R-(+)-Pulegone|Cyclohexanone, 5-methyl-2-(1-methylethylidene)-, (5R)-|NSC 15334|FEMA No. 2963|3-Methyl-6-isopropylidenecyclohexanone|CCRIS 5746|p-MENTH-4(8)-EN-3-ONE, (R)-(+)-|4(8)-p-Men…	152230	C10H16O	17100	197000	2800	11	0	1	0	InChI=1S/C10H16O/c1-7(2)9-5-4-8(3)6-10(9)11/h8H,4-6H2,1-3H3/t8-/m1/s1	C[C@@H]1CCC(=C(C)C)C(=O)C1	CC1CCC(=C(C)C)C(=O)C1	NZGWDASTMWDZIW-MRVPVSSYSA-N	(5R)-5-methyl-2-propan-2-ylidenecyclohexan-1-one	152.12	152.12	0	1	0	1	1	0	0	0	0	505	8069	3037	2D+3D	NULL	Biological Test Results|Chemical and Physical Properties|Classification|Drug and Medication Information|Food Additives and Ingredients|Literature|Patents|Pharmacology and Biochemistry|Safety and Hazards|Toxicity|Use and Manufacturing	14	651631|651632|651633|651634|720516|720552|720634|720635|720637|720674|720675|720678|720679|720680|720681|720682|720683|720684|720685|720686|720687|720691|720692|720693|720719|720725|743012|743014|743015|743033|743035|743036|743040|743041|743042|743053|743054|743063|743064|743065|743066|743067|743069|743074|743075|743077|743078|743079|743080|743081|743083|743084|743085|743086|743091|743094|743122|…	20050624	001Chemical|10X CHEM|3B Scientific (Wuhan) Corp|3WAY PHARM INC|A2B Chem|AA BLOCKS|Aaron Chemicals LLC|AbaChemScene|abcr GmbH|ABI Chem|Acadechem|Acorn PharmaTech Product List|Activate Scientific|Adooq BioScience|AHH Chemical co.,ltd|AK Scientific, Inc. (AKSCI)|AKos Consulting & Solutions|Alfa Chemistry|Ambeed|AstaTech, Inc.|Aurora Fine Chemicals LLC|AvaChem Scientific|BenchChem|Bic Biotech|BioCyc|…	Chemical Vendors|Curation Efforts|Governmental Organizations|Journal Publishers|Legacy Depositors|NIH Initiatives|Research and Development|Subscription Services	NULL
445070	trans,trans-Farnesol	8.59933	0	farnesol|trans,trans-Farnesol|106-28-5|(E,E)-Farnesol|4602-84-0|(2E,6E)-3,7,11-trimethyldodeca-2,6,10-trien-1-ol|trans-Farnesol|(2E,6E)-Farnesol|2-trans,6-trans-Farnesol|All-trans-Farnesol|Farnesyl alcohol|3,7,11-Trimethyl-2,6,10-dodecatrien-1-ol|Inhibitor A2|FCI 119a|2,6-Di-trans-Farnesol|(E)-farnesol|2,6,10-Dodecatrien-1-ol, 3,7,11-trimethyl-|HSDB 445|2,6,10-dodecatrien-1-ol, 3,7,11-trimethyl-,…	222370	C15H26O	20200	265000	4800	16	1	1	7	InChI=1S/C15H26O/c1-13(2)7-5-8-14(3)9-6-10-15(4)11-12-16/h7,9,11,16H,5-6,8,10,12H2,1-4H3/b14-9+,15-11+	CC(=CCC/C(=C/CC/C(=C/CO)/C)/C)C	CC(=CCCC(=CCCC(=CCO)C)C)C	CRDAMVZIKSXKFV-YFVJMOTDSA-N	(2E,6E)-3,7,11-trimethyldodeca-2,6,10-trien-1-ol	222198	222198	0	1	0	0	0	0	2	2	0	1432	25275	8527	2D+3D	Farnesol	Agrochemical Information|Biological Test Results|Chemical and Physical Properties|Classification|Drug and Medication Information|Food Additives and Ingredients|Identification|Literature|Patents|Pharmacology and Biochemistry|Safety and Hazards|Toxicity|Use and Manufacturing	17	875|880|881|884|885|887|889|892|893|894|900|901|902|910|923|924|927|930|940|995|1030|1379|1422|1452|1454|1457|1458|1460|1463|1467|1468|1469|1471|1476|1477|1478|1479|1487|1490|1519|1766|1768|1865|1948|2101|2107|2112|2147|2451|2472|2517|2528|2546|2549|2551|47225|47395|160385|205701|320482|320483|320484|332912|336125|343716|358269|405645|405646|405647|405648|405649|405650|405651|405652|405653|405654…	20040916	001Chemical|10X CHEM|3WAY PHARM INC|A&J Pharmtech CO., LTD.|A2B Chem|AA BLOCKS|Aaron Chemicals LLC|AbaChemScene|abcr GmbH|Abe Lab, University of Texas MD Anderson Cancer Center|ABI Chem|AbMole Bioscience|Acadechem|Achemtek|Acmec Biochemical|AEchem Scientific Corp., USA|AK Scientific, Inc. (AKSCI)|AKos Consulting & Solutions|Aladdin|Alfa Chemistry|Amadis Chemical|Ambeed|Ambinter|AN PharmaTech|Apex…	Chemical Vendors|Curation Efforts|Governmental Organizations|Journal Publishers|Legacy Depositors|NIH Initiatives|Research and Development|Subscription Services	C26170 - Protective Agent > C275 - Antioxidant
445638	Palmitoleic Acid	13.5612	7.74546	palmitoleic acid|373-49-9|(Z)-Hexadec-9-enoic acid|cis-9-Hexadecenoic acid|9-cis-Hexadecenoic acid|zoomaric acid|(Z)-9-hexadecenoic acid|Zoomeric acid|cis-Palmitoleic acid|Oleopalmitic acid|(9Z)-hexadec-9-enoic acid|cis-9-palmitoleic acid|(9Z)-Hexadecenoic acid|9Z-hexadecenoic acid|Palmitolinoleic acid|9Z-palmitoleic acid|cis-delta-9-Hexadecenoic acid|Hexadecenoate|Oleopalmitate|Zoomerate|cis-Del…	254410	C16H30O2	37300	209000	6400	18	1	2	13	InChI=1S/C16H30O2/c1-2-3-4-5-6-7-8-9-10-11-12-13-14-15-16(17)18/h7-8H,2-6,9-15H2,1H3,(H,17,18)/b8-7-	CCCCCC/C=C\CCCCCCCC(=O)O	CCCCCCC=CCCCCCCCC(=O)O	SECPZKHBENQXJG-FPLPWBNLSA-N	(Z)-hexadec-9-enoic acid	254225	254225	0	1	0	0	0	0	1	1	0	5536	66001	21834	2D+3D	NULL	Biological Test Results|Chemical and Physical Properties|Classification|Drug and Medication Information|Literature|Patents|Pharmacology and Biochemistry|Safety and Hazards|Use and Manufacturing	13	334506|334516|334524|334533|334771|402793|402794|402795|402796|402797|402798|402799|402800|424805|651631|651632|651633|651634|720516|720552|720634|720635|720637|720674|720675|720678|720679|720680|720681|720682|720683|720684|720685|720686|720687|720691|720692|720693|720719|720725|743012|743014|743015|743033|743035|743036|743040|743041|743042|743053|743054|743063|743064|743065|743066|743067|743069|…	20040916	A2B Chem|AA BLOCKS|Aaron Chemicals LLC|AbaChemScene|abcr GmbH|ABI Chem|AbMole Bioscience|Achemtek|Activate Scientific|AHH Chemical co.,ltd|AK Scientific, Inc. (AKSCI)|AKos Consulting & Solutions|Alfa Chemistry|Ambeed|Aurora Fine Chemicals LLC|Baker Lab, Chemistry Department, The University of North Carolina at Chapel Hill|BenchChem|Bic Biotech|BindingDB|BioCyc|Biological Magnetic Resonance Data B…	Chemical Vendors|Curation Efforts|Governmental Organizations|Journal Publishers|Legacy Depositors|NIH Initiatives|Research and Development|Subscription Services	NULL
445639	Oleic Acid	15.5363	7.74546	oleic acid|112-80-1|cis-9-Octadecenoic acid|oleate|Elaidoic acid|cis-Oleic acid|Wecoline OO|(Z)-Octadec-9-enoic acid|Vopcolene 27|Glycon wo|Glycon RO|Oelsauere|Pamolyn 100|Groco 5l|Groco 2|Groco 4|Groco 6|Tego-oleic 130|Emersol 211|9Z-Octadecenoic acid|Metaupon|Pamolyn|cis-Octadec-9-enoic acid|Industrene 105|Industrene 205|Industrene 206|Oleinic acid|Z-9-Octadecenoic acid|9-Octadecenoic acid (Z)-…	282500	C18H34O2	37300	234000	6500	20	1	2	15	InChI=1S/C18H34O2/c1-2-3-4-5-6-7-8-9-10-11-12-13-14-15-16-17-18(19)20/h9-10H,2-8,11-17H2,1H3,(H,19,20)/b10-9-	CCCCCCCC/C=C\CCCCCCCC(=O)O	CCCCCCCCC=CCCCCCCCC(=O)O	ZQPPMHVWECSIRJ-KTKRTIGZSA-N	(Z)-octadec-9-enoic acid	282256	282256	0	1	0	0	0	0	1	1	0	45666	498731	187201	2D+3D	Oleic Acid	Agrochemical Information|Biological Test Results|Chemical and Physical Properties|Classification|Drug and Medication Information|Food Additives and Ingredients|Identification|Literature|Patents|Pharmacology and Biochemistry|Safety and Hazards|Toxicity|Use and Manufacturing	17	1|3|5|7|9|13|15|19|21|23|27|29|31|33|35|37|39|45|47|49|51|53|55|57|59|61|63|65|67|69|71|73|75|77|79|81|83|93|99|101|103|105|107|109|111|113|117|119|121|123|125|127|129|131|133|143|145|155|157|161|165|167|175|330|421|426|427|433|434|435|445|530|540|541|542|543|544|545|546|584|585|595|596|603|605|654|655|656|657|658|659|660|661|662|663|664|665|666|667|781|782|798|800|873|875|880|881|884|885|886|887…	20040916	1st Scientific|3WAY PHARM INC|A2B Chem|AA BLOCKS|Aaron Chemicals LLC|AbaChemScene|abcr GmbH|ABI Chem|AbMole Bioscience|Achemtek|Acmec Biochemical|AEchem Scientific Corp., USA|AHH Chemical co.,ltd|AK Scientific, Inc. (AKSCI)|AKos Consulting & Solutions|Aladdin|Alfa Chemistry|Alichem|Amadis Chemical|Ambeed|Ambinter|AN PharmaTech|Aribo Reagent|AstaTech, Inc.|Aurora Fine Chemicals LLC|Aurum Pharmatec…	Chemical Vendors|Curation Efforts|Governmental Organizations|Journal Publishers|Legacy Depositors|NIH Initiatives|Research and Development|Subscription Services	COVID-19|COVID19|Coronavirus|Corona-virus|SARS|SARS2|SARS-CoV|SARS-CoV-2|COVID info from WikiPathways
519756	Phenyl isobutyrate	3.50799	7.74546	Phenyl isobutyrate|20279-29-2|Phenyl 2-methylpropanoate|Isobutyric Acid Phenyl Ester|Propanoic acid, 2-methyl-, phenyl ester|phenyl 2-methylpropionate|Isobutyric acid, phenyl ester|ISOBUTYRICACIDPHENYLESTER|Phenyl isobutanoate|SCHEMBL514357|DTXSID80334133|PIZOACXKIKXRDJ-UHFFFAOYSA-N|2-methyl-propionic acid phenyl ester|MFCD00157315|AKOS003042578|Propanoic acid, 2-methyl, phenyl ester|AS-64057|CS-…	164200	C10H12O2	26300	146000	2500	12	0	2	3	InChI=1S/C10H12O2/c1-8(2)10(11)12-9-6-4-3-5-7-9/h3-8H,1-2H3	CC(C)C(=O)OC1=CC=CC=C1	CC(C)C(=O)OC1=CC=CC=C1	PIZOACXKIKXRDJ-UHFFFAOYSA-N	phenyl 2-methylpropanoate	164084	164084	0	1	0	0	0	0	0	0	0	12	547	263	2D+3D	NULL	Chemical and Physical Properties|Classification|Literature|Patents|Safety and Hazards	6	NULL	20050327	10X CHEM|1st Scientific|3B Scientific (Wuhan) Corp|3WAY PHARM INC|A&J Pharmtech CO., LTD.|A2B Chem|AA BLOCKS|Aaron Chemicals LLC|AbaChemScene|abcr GmbH|ABI Chem|Achemica|Activate Scientific|AHH Chemical co.,ltd|AKos Consulting & Solutions|Alfa Chemistry|Alichem|Ambeed|Ambinter|Angel Pharmatech Ltd.|Anward|AstaTech, Inc.|Aurora Fine Chemicals LLC|BenchChem|Bic Biotech|BLD Pharm|BOC Sciences|Chem-S…	Chemical Vendors|Curation Efforts|Governmental Organizations|Journal Publishers|Legacy Depositors|Research and Development|Subscription Services	NULL
528108	5-Isobutyl-2,3-dimethylpyrazine	3.30895	33.5711	5-Isobutyl-2,3-dimethylpyrazine|54410-83-2|2,3-dimethyl-5-(2-methylpropyl)pyrazine|Pyrazine, 2,3-dimethyl-5-(2-methylpropyl)-|CHEMBL330169|SCHEMBL9953928|DTXSID40335949|HPAYBTQBMQPWCN-UHFFFAOYSA-N|2,3-Dimethyl-5-Isobutyl Pyrazine|Pyrazine, 2,3-dimethyl-5-isobutyl|AKOS006295223|5-Isobutyl-2,3-dimethylpyrazine, 97%|NS00113953	164250	C10H16N2	25800	134000	2200	12	0	2	2	InChI=1S/C10H16N2/c1-7(2)5-10-6-11-8(3)9(4)12-10/h6-7H,5H2,1-4H3	CC1=NC=C(N=C1C)CC(C)C	CC1=NC=C(N=C1C)CC(C)C	HPAYBTQBMQPWCN-UHFFFAOYSA-N	2,3-dimethyl-5-(2-methylpropyl)pyrazine	164131	164131	0	1	0	0	0	0	0	0	0	10	14	7	2D+3D	NULL	Biological Test Results|Chemical and Physical Properties|Classification|Literature|Patents|Safety and Hazards	7	233351	20050327	001Chemical|3B Scientific (Wuhan) Corp|3WAY PHARM INC|A&J Pharmtech CO., LTD.|A2B Chem|AA BLOCKS|AAA Chemistry|ABI Chem|Achemo Scientific Limited|Achemtek|AHH Chemical co.,ltd|AK Scientific, Inc. (AKSCI)|AKos Consulting & Solutions|Alfa Chemistry|Alichem|Angene Chemical|Aurora Fine Chemicals LLC|BenchChem|BePharm Ltd.|Bic Biotech|Biocore|BLD Pharm|BOC Sciences|CAPOT|Chembase.cn|ChEMBL|Chemenu Inc…	Chemical Vendors|Curation Efforts|Governmental Organizations|Journal Publishers|Legacy Depositors|Research and Development|Subscription Services	NULL
556998	p-Menthane-3,8-diol	3.39506	0	p-Menthane-3,8-diol|42822-86-6|Geranodyle|2-(2-hydroxypropan-2-yl)-5-methylcyclohexan-1-ol|para-menthane-3,8-diol|2-(2-Hydroxypropan-2-yl)-5-methylcyclohexanol|3,8-p-menthanediol|Citriodiol|2-Hydroxy-alpha,alpha,4-trimethylcyclohexanemethanol|Geranium cyclohexane|6T6Z1Z1NC4|2-(1-Hydroxy-1-methylethyl)-5-methylcyclohexanol|8-hydroxymenthol|Isopulegol hydrate|p-menthan-3,8-diol|UNII-6T6Z1Z1NC4|Cube…	172260	C10H20O2	40500	154000	2200	12	2	2	1	InChI=1S/C10H20O2/c1-7-4-5-8(9(11)6-7)10(2,3)12/h7-9,11-12H,4-6H2,1-3H3	CC1CCC(C(C1)O)C(C)(C)O	CC1CCC(C(C1)O)C(C)(C)O	LMXFTMYMHGYJEI-UHFFFAOYSA-N	2-(2-hydroxypropan-2-yl)-5-methylcyclohexan-1-ol	172146	172146	0	1	0	3	0	3	0	0	0	128	4137	1365	2D+3D	NULL	Chemical and Physical Properties|Classification|Food Additives and Ingredients|Literature|Patents|Pharmacology and Biochemistry|Safety and Hazards|Toxicity|Use and Manufacturing	12	NULL	20050327	10X CHEM|A2B Chem|AA BLOCKS|Aaron Chemicals LLC|AbaChemScene|abcr GmbH|ABI Chem|Acadechem|Acmec Biochemical|Activate Scientific|AHH Chemical co.,ltd|AKos Consulting & Solutions|Alichem|Ambeed|Ambinter|AN PharmaTech|Angene Chemical|Apexmol|AstaTech, Inc.|BenchChem|Biocore|Biosynth|BLD Pharm|BOC Sciences|ChEBI|Chem-Space.com Database|Chembase.cn|ChemDB|Chemenu Inc.|ChemIDplus|Chemieliva Pharmaceuti…	Chemical Vendors|Curation Efforts|Governmental Organizations|Journal Publishers|Legacy Depositors|Research and Development|Subscription Services	D019141 - Respiratory System Agents > D005100 - Expectorants
608052	4-Dimethylamino-1-naphthaldehyde	3.1867	0	4-Dimethylamino-1-naphthaldehyde|1971-81-9|4-(Dimethylamino)-1-naphthaldehyde|4-(dimethylamino)naphthalene-1-carbaldehyde|1-Naphthalenecarboxaldehyde, 4-(dimethylamino)-|SCHEMBL346454|DTXSID10345919|MFCD00010371|AKOS024015157|4-Dimethylamino-1-naphthaldehyde, 97%|4-dimethylaminonaphthalene-1-carbaldehyde|AS-67585|4-dimethylamino-naphthalene-1-carbaldehyde|CS-0300253|4-(dimethylamino)-1-naphthalen…	199250	C13H13NO	20300	227000	2900	15	0	2	2	InChI=1S/C13H13NO/c1-14(2)13-8-7-10(9-15)11-5-3-4-6-12(11)13/h3-9H,1-2H3	CN(C)C1=CC=C(C2=CC=CC=C21)C=O	CN(C)C1=CC=C(C2=CC=CC=C21)C=O	XCQFZIFIUMBSAO-UHFFFAOYSA-N	4-(dimethylamino)naphthalene-1-carbaldehyde	199.1	199.1	0	1	0	0	0	0	0	0	0	2	915	327	2D+3D	NULL	Classification|Literature|Patents|Safety and Hazards	5	NULL	20050327	001Chemical|10X CHEM|1st Scientific|3B Scientific (Wuhan) Corp|3WAY PHARM INC|A&J Pharmtech CO., LTD.|A2B Chem|AA BLOCKS|AbaChemScene|abcr GmbH|ABI Chem|Achemica|Achemo Scientific Limited|Acmec Biochemical|Acorn PharmaTech Product List|AEchem Scientific Corp., USA|AHH Chemical co.,ltd|AKos Consulting & Solutions|Alfa Chemistry|Alichem|Amadis Chemical|Ambeed|Ambinter|Angel Pharmatech Ltd.|AstaTech…	Chemical Vendors|Curation Efforts|Governmental Organizations|Journal Publishers|Legacy Depositors|Research and Development|Subscription Services	NULL
637511	Cinnamaldehyde	2.80797	0	cinnamaldehyde|trans-Cinnamaldehyde|14371-10-9|104-55-2|Cinnamic aldehyde|Cinnamal|3-Phenylacrylaldehyde|(E)-Cinnamaldehyde|Zimtaldehyde|(2E)-3-phenylprop-2-enal|2-Propenal, 3-phenyl-|3-Phenylpropenal|Phenylacrolein|trans-Cinnamic aldehyde|Cinnamylaldehyde|(E)-3-phenylprop-2-enal|(E)-3-Phenylpropenal|(E)-3-Phenyl-2-propenal|Cassia aldehyde|3-Phenylacrolein|2-propenal, 3-phenyl-, (2E)-|3-phenylpro…	132160	C9H8O	17100	121000	1900	10	0	1	2	InChI=1S/C9H8O/c10-8-4-7-9-5-2-1-3-6-9/h1-8H/b7-4+	C1=CC=C(C=C1)/C=C/C=O	C1=CC=C(C=C1)C=CC=O	KJPRLNWUNMBNBZ-QPJJXVBHSA-N	(E)-3-phenylprop-2-enal	132058	132058	0	1	0	0	0	0	1	1	0	7549	66529	24479	2D+3D	NULL	Agrochemical Information|Biological Test Results|Chemical and Physical Properties|Classification|Drug and Medication Information|Food Additives and Ingredients|Literature|Patents|Pharmacology and Biochemistry|Safety and Hazards|Toxicity|Use and Manufacturing	16	155|157|161|165|167|175|421|426|427|433|434|435|445|530|540|541|542|543|544|545|546|584|585|595|596|603|605|654|655|656|657|658|659|660|661|662|663|664|665|666|667|875|880|881|884|885|886|887|889|892|893|894|900|902|912|921|923|924|925|926|938|946|947|948|955|960|961|962|963|964|965|966|967|968|969|970|971|972|973|974|975|976|977|978|979|980|981|982|983|984|985|986|987|988|989|993|994|995|1030|11…	20040916	001Chemical|10X CHEM|1st Scientific|3B Scientific (Wuhan) Corp|3WAY PHARM INC|A&J Pharmtech CO., LTD.|A2B Chem|AA BLOCKS|AAA Chemistry|Aaron Chemicals LLC|AbaChemScene|abcr GmbH|ABI Chem|AbMole Bioscience|Acadechem|Achemo Scientific Limited|Achemtek|Acmec Biochemical|Acorn PharmaTech Product List|Adooq BioScience|AHH Chemical co.,ltd|AK Scientific, Inc. (AKSCI)|AKos Consulting & Solutions|Alfa Ch…	Chemical Vendors|Curation Efforts|Governmental Organizations|Journal Publishers|Legacy Depositors|NIH Initiatives|Research and Development|Subscription Services	D000074385 - Food Ingredients > D005503 - Food Additives|D000970 - Antineoplastic Agents|D010592 - Pharmaceutic Aids > D005421 - Flavoring Agents|D020011 - Protective Agents > D016587 - Antimutagenic Agents
637542	p-Coumaric acid	3.21981	7.74546	p-coumaric acid|4-Hydroxycinnamic acid|501-98-4|p-Hydroxycinnamic acid|trans-4-Hydroxycinnamic acid|4-Coumaric acid|7400-08-0|trans-p-Coumaric acid|p-Cumaric acid|p-Hydroxy-cinnamic acid|Para-Coumaric acid|Naringeninic acid|Hydroxycinnamic acid|(E)-p-Coumaric acid|trans-4-coumaric acid|3-(4-hydroxyphenyl)acrylic acid|trans-p-Coumarinic acid|(E)-3-(4-Hydroxyphenyl)acrylic acid|Cinnamic acid, p-hyd…	164160	C9H8O3	57500	178000	1500	12	2	3	2	InChI=1S/C9H8O3/c10-8-4-1-7(2-5-8)3-6-9(11)12/h1-6,10H,(H,11,12)/b6-3+	C1=CC(=CC=C1/C=C/C(=O)O)O	C1=CC(=CC=C1C=CC(=O)O)O	NGSWKAQJJWESNS-ZZXKWVIFSA-N	(E)-3-(4-hydroxyphenyl)prop-2-enoic acid	164047	164047	0	1	0	0	0	0	1	1	0	8911	29019	11797	2D+3D	NULL	Biological Test Results|Chemical and Physical Properties|Classification|Literature|Patents|Pharmacology and Biochemistry|Safety and Hazards|Toxicity|Use and Manufacturing	13	155|157|161|165|167|175|179|248|1376|1385|1422|1465|1511|1529|1530|1531|1532|1554|1621|1626|1662|1663|1672|1813|1814|1832|1850|1863|1875|1885|1899|1903|1906|1910|1947|1950|1956|1962|1974|1979|1987|2016|2023|2025|2029|2052|2057|2066|2094|2097|2098|2099|2102|2129|2130|2156|2174|2177|2216|2221|2227|2234|2235|2237|2239|2247|2280|2300|2380|2391|2435|2445|2462|2501|2520|2521|2524|2540|2544|2550|2553|25…	20040916	001Chemical|10X CHEM|3B Scientific (Wuhan) Corp|3WAY PHARM INC|4C Pharma Scientific Inc|A&J Pharmtech CO., LTD.|A2B Chem|AA BLOCKS|AAA Chemistry|Aaron Chemicals LLC|AbaChemScene|abcr GmbH|ABI Chem|AbMole Bioscience|Acadechem|Achemo Scientific Limited|Achemtek|Acorn PharmaTech Product List|Adooq BioScience|AEchem Scientific Corp., USA|AHH Chemical co.,ltd|AK Scientific, Inc. (AKSCI)|AKos Consultin…	Chemical Vendors|Curation Efforts|Governmental Organizations|Journal Publishers|Legacy Depositors|NIH Initiatives|Research and Development|Subscription Services	D000890 - Anti-Infective Agents|D000975 - Antioxidants > D016166 - Free Radical Scavengers|D012102 - Reproductive Control Agents > D003270 - Contraceptive Agents|D020011 - Protective Agents > D000975 - Antioxidants
637564	2,4-Hexadienal	3.62028	0	2,4-HEXADIENAL|142-83-6|Hexa-2,4-dienal|Sorbaldehyde|Sorbic aldehyde|trans,trans-2,4-Hexadienal|(E,E)-2,4-hexadienal|(2E,4E)-hexa-2,4-dienal|2,4-Hexadienal, (2E,4E)-|80466-34-8|2,4-Hexadienal, (E,E)-|(2E,4E)-2,4-Hexadienal|FEMA No. 3429|trans,trans-Hexa-2,4-dienal|2,4-Hexadienal, trans,trans-|73506-81-7|Hexadienal|DTXSID2025391|CHEBI:82334|878K4I6N7T|MFCD00007004|2,4-Hexadienal (mixture of isomer…	96130	C6H8O	17100	90400	1200	7	0	1	2	InChI=1S/C6H8O/c1-2-3-4-5-6-7/h2-6H,1H3/b3-2+,5-4+	C/C=C/C=C/C=O	CC=CC=CC=O	BATOPAZDIZEVQF-MQQKCMAXSA-N	(2E,4E)-hexa-2,4-dienal	960575	960575	0	1	0	0	0	0	2	2	0	280	2041	924	2D+3D	NULL	Biological Test Results|Chemical and Physical Properties|Classification|Food Additives and Ingredients|Literature|Patents|Pharmacology and Biochemistry|Safety and Hazards|Toxicity|Use and Manufacturing	14	421|426|427|433|434|435|445|530|540|541|542|543|544|545|546|584|585|595|596|603|605|654|655|656|657|658|659|660|661|662|663|664|665|666|667|875|880|881|884|885|886|887|889|892|893|894|900|902|912|921|923|924|925|926|938|946|947|948|955|960|961|962|963|964|965|966|967|968|969|970|971|972|973|974|975|976|977|978|979|980|981|982|983|984|985|986|987|988|989|993|994|995|1030|1189|1194|1199|1205|1208|1…	20050327	001Chemical|10X CHEM|1st Scientific|3B Scientific (Wuhan) Corp|3WAY PHARM INC|A&J Pharmtech CO., LTD.|A2B Chem|AA BLOCKS|AAA Chemistry|Aaron Chemicals LLC|AbaChemScene|abcr GmbH|ABI Chem|Acadechem|Achemtek|Acmec Biochemical|AHH Chemical co.,ltd|AK Scientific, Inc. (AKSCI)|AKos Consulting & Solutions|Alfa Chemistry|Alichem|Amadis Chemical|AN PharmaTech|AstaTech, Inc.|Aurora Fine Chemicals LLC|Benc…	Chemical Vendors|Curation Efforts|Governmental Organizations|Journal Publishers|Legacy Depositors|NIH Initiatives|Research and Development|Subscription Services	NULL
637566	Geraniol	5.63397	0	GERANIOL|106-24-1|Geranyl alcohol|Lemonol|trans-Geraniol|(E)-3,7-Dimethylocta-2,6-dien-1-ol|(E)-Geraniol|(2E)-3,7-dimethylocta-2,6-dien-1-ol|(E)-Nerol|trans-3,7-Dimethyl-2,6-octadien-1-ol|Geraniol Extra|Geraniol alcohol|(E)-3,7-Dimethyl-2,6-octadien-1-ol|beta-Geraniol|t-geraniol|2,6-Octadien-1-ol, 3,7-dimethyl-, (2E)-|3,7-Dimethyl-trans-2,6-octadien-1-ol|Guaniol|Geraniol (natural)|624-15-7|2-tran…	154250	C10H18O	20200	150000	2900	11	1	1	4	InChI=1S/C10H18O/c1-9(2)5-4-6-10(3)7-8-11/h5,7,11H,4,6,8H2,1-3H3/b10-7+	CC(=CCC/C(=C/CO)/C)C	CC(=CCCC(=CCO)C)C	GLZPCOQZEFWAFX-JXMROGBWSA-N	(2E)-3,7-dimethylocta-2,6-dien-1-ol	154136	154136	0	1	0	0	0	0	1	1	0	6608	78411	26333	2D+3D	NULL	Agrochemical Information|Biological Test Results|Chemical and Physical Properties|Classification|Drug and Medication Information|Food Additives and Ingredients|Identification|Literature|Patents|Pharmacology and Biochemistry|Safety and Hazards|Toxicity|Use and Manufacturing	17	1|3|5|7|9|15|19|21|23|25|29|31|33|35|37|39|41|43|45|47|49|53|59|65|67|71|73|77|79|81|83|85|87|89|91|93|95|97|99|101|103|105|107|109|113|119|121|123|125|129|131|137|139|141|143|145|155|157|161|165|167|175|198|248|270|328|342|348|357|410|411|444|445|446|447|448|450|451|526|530|584|585|587|588|589|590|591|592|593|594|595|596|597|603|605|607|630|662|875|880|881|883|884|885|886|887|889|891|892|893|894…	20040916	001Chemical|10X CHEM|1st Scientific|3WAY PHARM INC|A&J Pharmtech CO., LTD.|A2B Chem|AA BLOCKS|AAA Chemistry|Aaron Chemicals LLC|AbaChemScene|abcr GmbH|ABI Chem|AbMole Bioscience|Acadechem|Achemtek|Acmec Biochemical|Acorn PharmaTech Product List|AK Scientific, Inc. (AKSCI)|AKos Consulting & Solutions|Aladdin|Alfa Chemistry|Ambeed|Ambinter|AN PharmaTech|AstaTech, Inc.|BenchChem|BePharm Ltd.|Bic Bio…	Chemical Vendors|Curation Efforts|Governmental Organizations|Journal Publishers|Legacy Depositors|NIH Initiatives|Research and Development|Subscription Services	C26170 - Protective Agent > C275 - Antioxidant
638011	Citral	5.07649	0	Citral|GERANIAL|5392-40-5|trans-Citral|(2E)-3,7-dimethylocta-2,6-dienal|141-27-5|3,7-dimethylocta-2,6-dienal|Citral a|geranialdehyde|alpha-Citral|(E)-Citral|geranal|Geranaldehyde|Lemsyn GB|Genanial|(E)-Geranial|2,6-Octadienal, 3,7-dimethyl-|beta-Geranial|(E)-3,7-Dimethylocta-2,6-dienal|147060-73-9|Citral alpha|3,7-Dimethyl-2,6-octadienal|(E)-Neral|Citral (natural)|2,6-Octadienal, 3,7-dimethyl-, (…	152230	C10H16O	17100	171000	3000	11	0	1	4	InChI=1S/C10H16O/c1-9(2)5-4-6-10(3)7-8-11/h5,7-8H,4,6H2,1-3H3/b10-7+	CC(=CCC/C(=C/C=O)/C)C	CC(=CCCC(=CC=O)C)C	WTEVQBCEXWBHNA-JXMROGBWSA-N	(2E)-3,7-dimethylocta-2,6-dienal	152.12	152.12	0	1	0	0	0	0	1	1	0	5011	42229	16370	2D+3D	NULL	Agrochemical Information|Biological Test Results|Chemical and Physical Properties|Classification|Drug and Medication Information|Food Additives and Ingredients|Identification|Literature|Patents|Pharmacology and Biochemistry|Safety and Hazards|Toxicity|Use and Manufacturing	17	155|157|161|165|167|175|270|421|426|427|433|434|435|445|530|540|541|542|543|544|545|546|584|585|595|596|603|605|654|655|656|657|658|659|660|661|662|663|664|665|666|667|875|880|881|884|885|886|887|889|892|893|894|900|902|912|921|923|924|925|926|938|946|947|948|955|960|961|962|963|964|965|966|967|968|969|970|971|972|973|974|975|976|977|978|979|980|981|982|983|984|985|986|987|988|989|993|994|995|103…	20040916	001Chemical|10X CHEM|1st Scientific|3WAY PHARM INC|A&J Pharmtech CO., LTD.|A2B Chem|AA BLOCKS|AAA Chemistry|Aaron Chemicals LLC|AbaChemScene|abcr GmbH|ABI Chem|AbMole Bioscience|Achemtek|Acmec Biochemical|Acorn PharmaTech Product List|AKos Consulting & Solutions|Aladdin|Alfa Chemistry|Alichem|Amadis Chemical|Ambeed|AN PharmaTech|Aromalake Chemical|AstaTech, Inc.|BenchChem|BePharm Ltd.|Bic Biotech…	Chemical Vendors|Curation Efforts|Governmental Organizations|Journal Publishers|Legacy Depositors|NIH Initiatives|Research and Development|Subscription Services	NULL
638500	Farnesyl acetate	9.72407	7.74546	Farnesyl acetate|4128-17-0|29548-30-9|trans,trans-Farnesyl acetate|All-trans-Farnesyl acetate|(2E,6E)-Farnesyl acetate|[(2E,6E)-3,7,11-trimethyldodeca-2,6,10-trienyl] acetate|3,7,11-Trimethyl-2,6,10-dodecatrienyl acetate|(2E,6E)-3,7,11-trimethyldodeca-2,6,10-trien-1-yl acetate|Farnesyl acetate, (2E,6E)-|(E,E)-farnesyl acetate|D5ZJ1FOC2I|2,6,10-Dodecatrien-1-ol, 3,7,11-trimethyl-, acetate, (E,E)-|…	264400	C17H28O2	26300	356000	5300	19	0	2	9	InChI=1S/C17H28O2/c1-14(2)8-6-9-15(3)10-7-11-16(4)12-13-19-17(5)18/h8,10,12H,6-7,9,11,13H2,1-5H3/b15-10+,16-12+	CC(=CCC/C(=C/CC/C(=C/COC(=O)C)/C)/C)C	CC(=CCCC(=CCCC(=CCOC(=O)C)C)C)C	ZGIGZINMAOQWLX-NCZFFCEISA-N	[(2E,6E)-3,7,11-trimethyldodeca-2,6,10-trienyl] acetate	264209	264209	0	1	0	0	0	0	2	2	0	197	241	77	2D+3D	NULL	Biological Test Results|Chemical and Physical Properties|Classification|Food Additives and Ingredients|Literature|Patents|Safety and Hazards|Use and Manufacturing	11	372|651631|651632|651633|651634|720516|720552|720634|720635|720637|720674|720675|720678|720679|720680|720681|720682|720683|720684|720685|720686|720687|720691|720692|720693|720719|720725|743012|743014|743015|743033|743035|743036|743040|743041|743042|743053|743054|743063|743064|743065|743066|743067|743069|743074|743075|743077|743078|743079|743080|743081|743083|743084|743085|743086|743091|743094|743…	20050327	001Chemical|10X CHEM|1st Scientific|A2B Chem|AA BLOCKS|AAA Chemistry|Aaron Chemicals LLC|AbaChemScene|abcr GmbH|ABI Chem|Achemtek|AKos Consulting & Solutions|Aladdin|Alfa Chemistry|Aurora Fine Chemicals LLC|BenchChem|BioCyc|Biosynth|BLD Pharm|BOC Sciences|ChEBI|Chem-Space.com Database|Chembase.cn|ChEMBL|ChemBridge|Chemenu Inc.|Chemical Synthesis Database|ChemIDplus|Chemieliva Pharmaceutical Co., …	Chemical Vendors|Curation Efforts|Governmental Organizations|Journal Publishers|Legacy Depositors|NIH Initiatives|Research and Development|Subscription Services	NULL
643820	Nerol	5.63397	0	nerol|106-25-2|Neryl alcohol|cis-Geraniol|(Z)-3,7-dimethylocta-2,6-dien-1-ol|(Z)-Geraniol|(2Z)-3,7-dimethylocta-2,6-dien-1-ol|cis-3,7-Dimethyl-2,6-octadien-1-ol|2,6-Octadien-1-ol, 3,7-dimethyl-, (2Z)-|(Z)-Nerol|Nerol (natural)|Nerol 900|(Z)-3,7-dimethyl-2,6-octadien-1-ol|Z-Geraniol|2-cis-3,7-Dimethyl-2,6-octadien-1-ol|FEMA No. 2770|CHEBI:29452|2,6-Octadien-1-ol, 3,7-dimethyl-, (Z)-|MFCD00063204|N…	154250	C10H18O	20200	150000	2900	11	1	1	4	InChI=1S/C10H18O/c1-9(2)5-4-6-10(3)7-8-11/h5,7,11H,4,6,8H2,1-3H3/b10-7-	CC(=CCC/C(=C\CO)/C)C	CC(=CCCC(=CCO)C)C	GLZPCOQZEFWAFX-YFHOEESVSA-N	(2Z)-3,7-dimethylocta-2,6-dien-1-ol	154136	154136	0	1	0	0	0	0	1	1	0	830	63372	23452	2D+3D	NULL	Biological Test Results|Chemical and Physical Properties|Classification|Drug and Medication Information|Food Additives and Ingredients|Identification|Literature|Patents|Pharmacology and Biochemistry|Safety and Hazards|Toxicity|Use and Manufacturing	16	1469|1479|338297|338298|338299|338300|338301|338302|344007|344008|344009|344010|588513|588514|588515|588516|588526|588527|588532|588533|588534|588535|588536|588537|588541|588543|588544|588545|588546|588547|651631|651632|651633|651634|651741|651743|651749|651751|651777|651778|651838|720516|720552|720634|720635|720636|720637|720653|720659|720674|720675|720678|720679|720680|720681|720682|720683|7206…	20050327	3WAY PHARM INC|A&J Pharmtech CO., LTD.|A2B Chem|AA BLOCKS|Aaron Chemicals LLC|AbaChemScene|abcr GmbH|Abe Lab, University of Texas MD Anderson Cancer Center|ABI Chem|Acadechem|Achemtek|Acmec Biochemical|AK Scientific, Inc. (AKSCI)|AKos Consulting & Solutions|Aladdin|Alfa Chemistry|Alichem|Amadis Chemical|Ambeed|AstaTech, Inc.|BenchChem|BePharm Ltd.|Bic Biotech|BindingDB|BioCyc|Biosynth|BLD Pharm|B…	Chemical Vendors|Curation Efforts|Governmental Organizations|Journal Publishers|Legacy Depositors|NIH Initiatives|Research and Development|Subscription Services	NULL
656636	Metofluthrin 100 microg/mL in Acetonitrile	6.76748	7.74546	SCHEMBL117637|CHEMBL3561952|DTXSID4034738|NCGC00319021-01|Metofluthrin 100 microg/mL in Acetonitrile|Q424874	360300	C18H20F4O3	35500	495000	3700	25	0	7	7	InChI=1S/C18H20F4O3/c1-5-6-11-12(18(11,2)3)17(23)25-8-10-15(21)13(19)9(7-24-4)14(20)16(10)22/h5-6,11-12H,7-8H2,1-4H3	CC=CC1C(C1(C)C)C(=O)OCC2=C(C(=C(C(=C2F)F)COC)F)F	CC=CC1C(C1(C)C)C(=O)OCC2=C(C(=C(C(=C2F)F)COC)F)F	KVIZNNVXXNFLMU-UHFFFAOYSA-N	[2,3,5,6-tetrafluoro-4-(methoxymethyl)phenyl]methyl 2,2-dimethyl-3-prop-1-enylcyclopropane-1-carboxylate	360135	360135	0	1	0	2	0	2	1	0	1	60	7826	2448	2D+3D	NULL	Biological Test Results|Classification|Literature|Patents	4	1117322|1117323|1117324|1117326|1117329|1117330|1117332|1117334|1117337|1117338|1117339|1117341|1117352|1479145|1479147|1479149|1479150|1645840|1645841|1645842|1645845|1645846|1845191|1845192	20050624	ABI Chem|ChEMBL|Chemieliva Pharmaceutical Co., Ltd|ChemTik|Clearsynth|Cooke Chemical Co., Ltd|Egon Willighagen, Department of Bioinformatics - BiGCaT, Maastricht University|EPA DSSTox|Google Patents|Hairui Chemical|IBM|LGC Standards|Molecule Market|National Center for Advancing Translational Sciences (NCATS)|NextBio|PATENTSCOPE (WIPO)|Springer Nature|SureChEMBL|Wikidata	Chemical Vendors|Curation Efforts|Governmental Organizations|Journal Publishers|Legacy Depositors|NIH Initiatives|Research and Development|Subscription Services	NULL
723417	N-(2-isopropylphenyl)-3-methylbenzamide	4.90932	23.2695	AKOS000534227|N-(2-isopropylphenyl)-3-methylbenzamide|SR-01000405216|SR-01000405216-1|3-METHYL-N-[2-(PROPAN-2-YL)PHENYL]BENZAMIDE	253340	C17H19NO	29100	300000	3700	19	1	1	3	InChI=1S/C17H19NO/c1-12(2)15-9-4-5-10-16(15)18-17(19)14-8-6-7-13(3)11-14/h4-12H,1-3H3,(H,18,19)	CC1=CC(=CC=C1)C(=O)NC2=CC=CC=C2C(C)C	CC1=CC(=CC=C1)C(=O)NC2=CC=CC=C2C(C)C	AYTFLSQNGZIPTI-UHFFFAOYSA-N	3-methyl-N-(2-propan-2-ylphenyl)benzamide	253147	253147	0	1	0	0	0	0	0	0	0	0	0	0	2D+3D	NULL	Biological Test Results	1	1259310|1259374|1259422|1508602	20050708	ABI Chem|AKos Consulting & Solutions|Ambinter|ASINEX|Aurora Fine Chemicals LLC|ChemDB|ChemDiv|ChemSpider|DiscoveryGate|Innovapharm|Mcule|MolPort|NextBio|Sigma-Aldrich|The Scripps Research Institute Molecular Screening Center|TimTec|ZINC	Chemical Vendors|Legacy Depositors|NIH Initiatives|Research and Development|Subscription Services	NULL
1549018	Jasmone	3.81286	5.68761	cis-Jasmone|JASMONE|488-10-8|(Z)-Jasmone|cis-?Jasmone|FEMA No. 3196|(Z)-3-Methyl-2-(pent-2-en-1-yl)cyclopent-2-enone|cis-Jasmon|cis-3-Methyl-2-(2-pentenyl)-2-cyclopenten-1-one|2-Cyclopenten-1-one, 3-methyl-2-(2-pentenyl)-, (Z)-|3-Methyl-2-pent-2-enylcyclopent-2-enone|3-Methyl-2-(cis-2-penten-1-yl)-2-cyclopenten-1-one|RC4W0G9YUK|3-Methyl-2-(2-pentenyl)-2-cyclopenten-1-one, (Z)-|CHEBI:6084|DTXSID40…	164240	C11H16O	17100	233000	2200	12	0	1	3	InChI=1S/C11H16O/c1-3-4-5-6-10-9(2)7-8-11(10)12/h4-5H,3,6-8H2,1-2H3/b5-4-	CC/C=C\CC1=C(CCC1=O)C	CCC=CCC1=C(CCC1=O)C	XMLSXPIVAXONDL-PLNGDYQASA-N	3-methyl-2-[(Z)-pent-2-enyl]cyclopent-2-en-1-one	164.12	164.12	0	1	0	0	0	0	1	1	0	230	6808	2582	2D+3D	NULL	Biological Test Results|Chemical and Physical Properties|Classification|Food Additives and Ingredients|Literature|Patents|Pharmacology and Biochemistry|Safety and Hazards|Toxicity|Use and Manufacturing	12	651631|651632|651633|651634|720516|720552|720634|720635|720637|720674|720675|720678|720679|720680|720681|720682|720683|720684|720685|720686|720687|720691|720692|720693|720719|720725|743012|743014|743015|743033|743035|743036|743040|743041|743042|743053|743054|743063|743064|743065|743066|743067|743069|743074|743075|743077|743078|743079|743080|743081|743083|743084|743085|743086|743091|743094|743122|…	20050327	A2B Chem|AA BLOCKS|Aaron Chemicals LLC|AbaChemScene|abcr GmbH|ABI Chem|Achemtek|Acmec Biochemical|Activate Scientific|AKos Consulting & Solutions|Alfa Chemistry|Alichem|Ambeed|AN PharmaTech|AstaTech, Inc.|BenchChem|BIND|BioChemPartner|BLD Pharm|BOC Sciences|Center for Chemical Genomics, University of Michigan|Changzhou Highassay Chemical Co., Ltd|ChEBI|Chem-Space.com Database|Chembase.cn|ChEMBL|C…	Chemical Vendors|Curation Efforts|Governmental Organizations|Journal Publishers|Legacy Depositors|NIH Initiatives|Research and Development|Subscription Services	NULL
1549026	Geranyl acetate	6.76626	7.74546	GERANYL ACETATE|105-87-3|Geraniol acetate|Geranyl ethanoate|Acetic acid, geraniol ester|trans-3,7-Dimethyl-2,6-octadien-1-yl acetate|Geranyl acetate A|trans-Geraniol acetate|[(2E)-3,7-dimethylocta-2,6-dienyl] acetate|Acetic acid, geranyl ester|beta-Geranyl Acetate|NCI-C54728|trans-geranyl acetate|FEMA No. 2509|2,6-Octadien-1-ol, 3,7-dimethyl-, acetate, (E)-|CHEBI:5331|Meraneine|FEMA Number 2509|t…	196290	C12H20O2	26300	233000	3500	14	0	2	6	InChI=1S/C12H20O2/c1-10(2)6-5-7-11(3)8-9-14-12(4)13/h6,8H,5,7,9H2,1-4H3/b11-8+	CC(=CCC/C(=C/COC(=O)C)/C)C	CC(=CCCC(=CCOC(=O)C)C)C	HIGQPQRQIQDZMP-DHZHZOJOSA-N	[(2E)-3,7-dimethylocta-2,6-dienyl] acetate	196146	196146	0	1	0	0	0	0	1	1	0	1418	20811	7474	2D+3D	NULL	Biological Test Results|Chemical and Physical Properties|Classification|Drug and Medication Information|Food Additives and Ingredients|Identification|Literature|Patents|Pharmacology and Biochemistry|Safety and Hazards|Toxicity|Use and Manufacturing	16	155|157|161|165|167|175|421|426|427|433|434|435|445|530|540|541|542|543|544|545|546|584|585|595|596|603|605|654|655|656|657|658|659|660|661|662|663|664|665|666|667|875|880|881|884|885|886|887|889|892|893|894|900|902|912|921|923|924|925|926|938|946|947|948|955|960|961|962|963|964|965|966|967|968|969|970|971|972|973|974|975|976|977|978|979|980|981|982|983|984|985|986|987|988|989|993|994|995|1030|11…	20050327	001Chemical|10X CHEM|3WAY PHARM INC|A&J Pharmtech CO., LTD.|A2B Chem|AA BLOCKS|AAA Chemistry|Aaron Chemicals LLC|AbaChemScene|abcr GmbH|ABI Chem|Achemtek|Acmec Biochemical|AHH Chemical co.,ltd|AK Scientific, Inc. (AKSCI)|AKos Consulting & Solutions|Alfa Chemistry|Ambeed|Ambinter|AN PharmaTech|AstaTech, Inc.|BenchChem|BindingDB|BioCyc|Biosynth|BLD Pharm|BOC Sciences|Center for Chemical Genomics, U…	Chemical Vendors|Curation Efforts|Governmental Organizations|Journal Publishers|Legacy Depositors|NIH Initiatives|Research and Development|Subscription Services	NULL
1549778	Geranylacetone	6.76626	5.68761	Geranylacetone|Geranyl acetone|3796-70-1|689-67-8|(5E)-6,10-dimethylundeca-5,9-dien-2-one|(E)-6,10-Dimethylundeca-5,9-dien-2-one|trans-Geranylacetone|5,9-Undecadien-2-one, 6,10-dimethyl-|(E)-6,10-Dimethyl-5,9-undecadien-2-one|(E)-geranylacetone|6,10-Dimethyl-5,9-undecadien-2-one|Dihydropseudoionone|6,10-Dimethylundeca-5,9-dien-2-one|FEMA No. 3542|5,9-Undecadien-2-one, 6,10-dimethyl-, (E)-|5,9-Und…	194310	C13H22O	17100	230000	3700	14	0	1	6	InChI=1S/C13H22O/c1-11(2)7-5-8-12(3)9-6-10-13(4)14/h7,9H,5-6,8,10H2,1-4H3/b12-9+	CC(=CCC/C(=C/CCC(=O)C)/C)C	CC(=CCCC(=CCCC(=O)C)C)C	HNZUNIKWNYHEJJ-FMIVXFBMSA-N	(5E)-6,10-dimethylundeca-5,9-dien-2-one	194167	194167	0	1	0	0	0	0	1	1	0	680	4785	1813	2D+3D	NULL	Biological Test Results|Chemical and Physical Properties|Classification|Food Additives and Ingredients|Literature|Patents|Safety and Hazards|Use and Manufacturing	11	155|157|161|165|167|175|1201|651631|651632|651633|651634|720516|720552|720634|720635|720637|720674|720675|720678|720679|720680|720681|720682|720683|720684|720685|720686|720687|720691|720692|720693|720719|720725|743012|743014|743015|743033|743035|743036|743040|743041|743042|743053|743054|743063|743064|743065|743066|743067|743069|743074|743075|743077|743078|743079|743080|743081|743083|743084|743085…	20050326	001Chemical|10X CHEM|3B Scientific (Wuhan) Corp|3WAY PHARM INC|A&J Pharmtech CO., LTD.|A2B Chem|AA BLOCKS|Aaron Chemicals LLC|AbaChemScene|abcr GmbH|ABI Chem|Acmec Biochemical|AHH Chemical co.,ltd|AK Scientific, Inc. (AKSCI)|AKos Consulting & Solutions|Aladdin|Alfa Chemistry|Alichem|Amadis Chemical|Ambeed|AN PharmaTech|Apexmol|AstaTech, Inc.|Aurora Fine Chemicals LLC|BenchChem|BePharm Ltd.|Bic Bi…	Chemical Vendors|Curation Efforts|Governmental Organizations|Journal Publishers|Legacy Depositors|NIH Initiatives|Research and Development|Subscription Services	NULL
1550884	alpha-Hexylcinnamaldehyde	6.7573	0	alpha-Hexylcinnamaldehyde|Hexyl cinnamic aldehyde|101-86-0|2-Benzylideneoctanal|(2E)-2-benzylideneoctanal|Hexylcinnamaldehyde|165184-98-5|(E)-2-benzylideneoctanal|alpha-Hexylcinnamic aldehyde|2-(Phenylmethylidene)octanal|alpha-n-hexylcinnamaldehyde|(2E)-2-(phenylmethylidene)octanal|2-Hexyl-3-phenyl-2-propenal|alpha-Hexylcinnamyl aldehyde|2-(Phenylmethylene)octanal|alpha-Hexyl-beta-phenylacrolein|…	216320	C15H20O	17100	212000	4800	16	0	1	7	InChI=1S/C15H20O/c1-2-3-4-6-11-15(13-16)12-14-9-7-5-8-10-14/h5,7-10,12-13H,2-4,6,11H2,1H3/b15-12+	CCCCCC/C(=C\C1=CC=CC=C1)/C=O	CCCCCCC(=CC1=CC=CC=C1)C=O	GUUHFMWKWLOQMM-NTCAYCPXSA-N	(2E)-2-benzylideneoctanal	216151	216151	0	1	0	0	0	0	1	1	0	59	16431	5924	2D+3D	NULL	Biological Test Results|Chemical and Physical Properties|Classification|Drug and Medication Information|Food Additives and Ingredients|Literature|Patents|Pharmacology and Biochemistry|Safety and Hazards|Use and Manufacturing	14	155|157|161|165|167|175|421|426|427|433|434|435|445|530|540|541|542|543|544|545|546|584|585|595|596|603|605|654|655|656|657|658|659|660|661|662|663|664|665|666|667|875|880|881|884|885|886|887|889|892|893|894|900|902|912|921|923|924|925|926|938|946|947|948|955|960|961|962|963|964|965|966|967|968|969|970|971|972|973|974|975|976|977|978|979|980|981|982|983|984|985|986|987|988|989|993|994|995|1030|14…	20050326	3B Scientific (Wuhan) Corp|3WAY PHARM INC|A&J Pharmtech CO., LTD.|A2B Chem|AA BLOCKS|AbaChemScene|abcr GmbH|ABI Chem|Achemo Scientific Limited|Achemtek|Acmec Biochemical|AHH Chemical co.,ltd|AK Scientific, Inc. (AKSCI)|AKos Consulting & Solutions|Alfa Chemistry|BenchChem|Bic Biotech|Biosynth|BLD Pharm|CD Formulation|ChEBI|Chem-Space.com Database|Chembase.cn|ChEMBL|ChemIDplus|ChemSpider|Comparativ…	Chemical Vendors|Curation Efforts|Governmental Organizations|Journal Publishers|Legacy Depositors|NIH Initiatives|Research and Development|Subscription Services	NULL
1742210	beta-CARYOPHYLLENE OXIDE	3.09192	0	Caryophyllene oxide|(-)-Caryophyllene oxide|1139-30-6|beta-Caryophyllene oxide|beta-Caryophyllene epoxide|(-)-Epoxycaryophyllene|Epoxycaryophyllene|trans-caryophyllene oxide|(-)Carophyllene oxide|UNII-S2XU9K448U|(-)-Epoxydihydrocaryophyllene|S2XU9K448U|Caryophylene oxide|HSDB 5466|EINECS 214-519-7|MFCD00134216|(-)-BETA-CARYOPHYLLENE EPOXIDE|CARYOPHYLLENE, EPOXIDE|CHEMBL508894|DTXSID4051586|FEMA N…	220350	C15H24O	12500	330000	3600	16	0	1	0	InChI=1S/C15H24O/c1-10-5-6-13-15(4,16-13)8-7-12-11(10)9-14(12,2)3/h11-13H,1,5-9H2,2-4H3/t11-,12-,13-,15-/m1/s1	C[C@@]12CC[C@@H]3[C@H](CC3(C)C)C(=C)CC[C@H]1O2	CC1(CC2C1CCC3(C(O3)CCC2=C)C)C	NVEQFIOZRFFVFW-RGCMKSIDSA-N	(1R,4R,6R,10S)-4,12,12-trimethyl-9-methylidene-5-oxatricyclo[8.2.0.04,6]dodecane	220183	220183	0	1	0	4	4	0	0	0	0	1466	2649	1188	2D+3D	NULL	Biological Test Results|Chemical and Physical Properties|Classification|Food Additives and Ingredients|Identification|Literature|Patents|Pharmacology and Biochemistry|Safety and Hazards|Toxicity|Use and Manufacturing	15	1084643|1084644|1084645|1084646|1084647|1084648|1111946|1159520|1159521|1159523|1159525|1159526|1159527|1159528|1159529|1159531|1159551|1159552|1159555|1224834|1224835|1224836|1224837|1224838|1224839|1224840|1224841|1224842|1224843|1224844|1224845|1224846|1224847|1224848|1224849|1224867|1224868|1224869|1224870|1224871|1224872|1224873|1224874|1224875|1224876|1224877|1224878|1224879|1224880|1224881…	20050712	001Chemical|10X CHEM|A2B Chem|AA BLOCKS|Aaron Chemicals LLC|AbaChemScene|abcr GmbH|ABI Chem|Acmec Biochemical|AK Scientific, Inc. (AKSCI)|AKos Consulting & Solutions|Aladdin|Alfa Chemistry|Ambeed|Ambinter|AstaTech, Inc.|Aurora Fine Chemicals LLC|BenchChem|BindingDB|Biosynth|BLD Pharm|BOC Sciences|Center for Chemical Genomics, University of Michigan|ChEBI|Chem-Space.com Database|Chembase.cn|ChEMBL…	Chemical Vendors|Curation Efforts|Governmental Organizations|Journal Publishers|Legacy Depositors|NIH Initiatives|Research and Development|Subscription Services	NULL
2733294	trans-2-Hexenyl acetate	5.76771	7.74546	trans-2-Hexenyl acetate|2497-18-9|2-Hexenyl acetate|trans-Hex-2-enyl acetate|[(E)-hex-2-enyl] acetate|(E)-2-HEXENYL ACETATE|2-Hexen-1-ol, acetate|2-Hexenyl acetate, (2E)-|(E)-Hex-2-en-1-yl acetate|2-Hexen-1-yl-acetate|2-Hexen-1-ol, 1-acetate, (2E)-|2-Hexen-1-ol, acetate, (E)-|(E)-Hex-2-enyl acetate|Trans-2-HEXENYLACETATE|(e)-2-hexen-1-yl acetate|2E-Hexenyl acetate|FEMA No. 2564|(2E)-2-Hexenyl ace…	142200	C8H14O2	26300	116000	2000	10	0	2	5	InChI=1S/C8H14O2/c1-3-4-5-6-7-10-8(2)9/h5-6H,3-4,7H2,1-2H3/b6-5+	CCC/C=C/COC(=O)C	CCCC=CCOC(=O)C	HRHOWZHRCRZVCU-AATRIKPKSA-N	[(E)-hex-2-enyl] acetate	142099	142099	0	1	0	0	0	0	1	1	0	179	2513	1102	2D+3D	NULL	Biological Test Results|Chemical and Physical Properties|Classification|Food Additives and Ingredients|Literature|Patents|Pharmacology and Biochemistry|Safety and Hazards|Toxicity|Use and Manufacturing	12	1090693|1090694|1090695|1090696|1090697|1090698	20050327	001Chemical|10X CHEM|1st Scientific|3B Scientific (Wuhan) Corp|3WAY PHARM INC|A2B Chem|AA BLOCKS|Aaron Chemicals LLC|AbaChemScene|abcr GmbH|ABI Chem|AHH Chemical co.,ltd|Alfa Chemistry|Alichem|Amadis Chemical|Ambeed|AN PharmaTech|AstaTech, Inc.|Aurora Fine Chemicals LLC|BenchChem|Biosynth|BLD Pharm|BOC Sciences|ChEBI|Chem-Space.com Database|Chembase.cn|ChEMBL|ChemExper Chemical Directory|ChemIDpl…	Chemical Vendors|Curation Efforts|Governmental Organizations|Journal Publishers|Legacy Depositors|NIH Initiatives|Research and Development|Subscription Services	NULL
[truncated: 24 more rows]
